# Supplementary material for: Yeast eIF2A has a minimal role in translation initiation and uORF-mediated translational control in vivo
Source: eLife. 2024 Jan 24;12:RP92916. doi: 10.7554/eLife.92916 (PMC10945734; doi:10.7554/eLife.92916)
Supplement: Figure 2—source data 3. [file elife-92916-fig2-data3.xlsx]

## Sheet: Sheet1
ΔTE ((WT+SM/WT_up mRNAs) (FDR<0.01, N=1005))						ΔTE ((WT+SM/WT_down mRNAs) (FDR<0.01, N=879))
gene_ID	∆TE (WT+SM/WT)	∆TE (eIF2AΔ/WT)	∆TE (eIF2AΔ+SM/WT+SM)	∆TE (eIF2AΔ+SM/eIF2AΔ)		gene_ID	∆TE (WT+SM/WT)	∆TE (eIF2AΔ/WT)	∆TE (eIF2AΔ+SM/WT+SM)	∆TE (eIF2AΔ+SM/eIF2AΔ)
YGR175C	0.290266	-0.0155744	0.108997	0.445369		YHR071W	-4.82971	-0.555326	1.96958	-2.29078
YLL045C	0.321178	-0.050102	0.0393859	0.440184		YER174C	-4.1673	-0.0255034	-0.0307209	-4.14333
YGR155W	0.328665	0.0251043	0.0813261	0.413932		YLR375W	-3.45133	-0.349108	0.378888	-2.69079
YJR016C	0.345859	-0.0286502	0.308536	0.712704		YHL047C	-3.28489	-2.12828	0.53162	-0.61369
YBR121C	0.350031	0.0245338	0.216936	0.571768		YBR263W	-2.95229	-0.0431286	-0.291944	-3.17067
YBR078W	0.350704	-0.193815	-0.0947097	0.479635		YER066W	-2.94078	0.594	0.430331	-3.07707
YHL015W	0.355619	-0.181842	0.0263289	0.594239		YGR087C	-2.90499	0.799207	0.762527	-2.92512
YDL022W	0.363432	-0.0261349	0.340707	0.764307		YLL057C	-2.82	0.188052	3.73323	0.720184
YEL027W	0.365396	-0.10904	0.129075	0.633412		YKL176C	-2.74881	-0.348245	-0.0212747	-2.39365
YLR058C	0.366852	0.0447924	0.332535	0.684487		YPL264C	-2.73016	-0.318849	0.857541	-1.53352
YBL087C	0.369222	-0.138176	0.0794295	0.616875		YLR426W	-2.72054	-0.234022	0.642304	-1.81122
YML010W	0.378995	0.100827	-0.262082	0.0428453		YJL093C	-2.6635	-0.216431	0.614382	-1.80042
YNL160W	0.380984	-0.0805212	0.411678	0.904347		YNL270C	-2.64938	-0.130514	1.11419	-1.37978
YOL021C	0.381391	0.158725	0.0413295	0.291553		YPL015C	-2.637	-0.246467	0.91481	-1.44628
YOR317W	0.385183	0.144274	0.149393	0.420547		YOR192C	-2.60685	-0.373184	0.476109	-1.72568
YDR060W	0.392813	0.127481	-0.384991	-0.0908394		YHR041C	-2.57996	-0.362113	0.119684	-2.06817
YGL092W	0.393917	0.0623686	-0.0638682	0.298705		YOR002W	-2.57961	-0.161419	-0.0983292	-2.48657
YLR075W	0.394551	-0.0131273	0.258239	0.694806		YFR018C	-2.55016	0.38738	1.68591	-1.22153
YDL137W	0.396719	-0.184934	-0.0919836	0.519486		YOL158C	-2.53946	-0.650554	-0.250156	-2.11288
YOR230W	0.407836	-0.022899	0.454553	0.915974		YER176W	-2.52024	-0.026956	0.462102	-2.00572
YGR085C	0.410164	-0.0609662	-0.0128827	0.48778		YHR188C	-2.50905	-0.0920652	0.440732	-1.94732
YDR418W	0.411078	-0.148152	-0.154246	0.435132		YBR284W	-2.48882	-0.12865	2.38391	0.0462443
YOL040C	0.412431	-0.124542	0.0659142	0.634117		YJL062W	-2.45875	-0.465526	0.450236	-1.51113
YPL079W	0.412767	-0.159132	-0.172957	0.428688		YGR210C	-2.45858	-0.156413	-0.172176	-2.445
YOR204W	0.414109	-0.0355279	0.361598	0.840852		YKL093W	-2.45072	-0.993409	0.662746	-0.763415
YNL302C	0.414762	-0.112704	0.165172	0.722905		YDL197C	-2.44863	-0.0655106	-0.187842	-2.5472
YDR309C	0.415089	-0.03456	0.142779	0.625466		YML126C	-2.43188	0.0128177	-0.0665213	-2.48309
YIR037W	0.420189	-0.105612	0.382794	0.943934		YGL142C	-2.42796	-0.228831	0.613146	-1.56231
YCR084C	0.421463	-0.0819118	-0.0791436	0.453507		YFL031W	-2.41347	0.0444534	0.279182	-2.14623
YPL198W	0.423238	-0.040521	0.104721	0.598109		YJR046W	-2.41008	-0.0401573	0.096961	-2.24976
YBR084C-A	0.426992	0.0135491	-0.0402508	0.403356		YOL061W	-2.40334	-0.124344	-0.061358	-2.30912
YNL016W	0.430128	0.040583	-0.137562	0.279538		YBL020W	-2.35683	-0.0165778	0.143538	-2.1706
YER124C	0.430919	0.0943547	0.148119	0.513963		YJR131W	-2.34376	9.09614e-05	0.734037	-1.58354
YGL150C	0.430976	0.00956511	-0.139312	0.306047		YHR204W	-2.34186	-0.13684	0.498181	-1.67633
YLR410W	0.431209	0.0260065	-0.00221209	0.434293		YCR075C	-2.32783	-0.857606	0.209527	-1.23207
YBL092W	0.433785	-0.161004	-0.157133	0.467661		YGR024C	-2.29934	-0.227059	-0.906673	-2.95643
YBR025C	0.435064	0.0342224	0.210632	0.640771		YHL040C	-2.29389	-0.849711	0.0465357	-1.36596
YIL038C	0.43634	0.0700524	-0.428266	-0.0335271		YPL006W	-2.25248	-0.153008	0.128503	-1.94121
YDR326C	0.4369	0.0144055	-0.0302677	0.421655		YML106W	-2.25036	-0.198991	-0.114351	-2.13395
YOR259C	0.44026	0.141303	0.159452	0.48827		YJR073C	-2.24911	-0.211457	0.460347	-1.54671
YML004C	0.442346	0.175306	-0.0153262	0.281661		YIL121W	-2.24322	-0.0597766	0.260071	-1.89506
YDR023W	0.442602	0.0386777	0.128065	0.560983		YLR213C	-2.22644	-0.590645	0.811381	-0.7885
YHR179W	0.443172	0.00273263	0.360711	0.829697		YPR115W	-2.22349	-0.462271	-0.066056	-1.80262
YOL121C	0.444163	-0.0329547	-0.00347672	0.503765		YER103W	-2.21365	-0.232198	1.46982	-0.473636
YOL027C	0.445199	-0.0634664	0.0715679	0.606628		YGL215W	-2.20599	0.936415	2.43228	-0.686697
YGR211W	0.448168	0.10255	-0.15908	0.219301		YML056C	-2.2035	-0.0728554	0.033141	-2.07021
YHR128W	0.450386	0.0326933	0.349263	0.796877		YNL025C	-2.2018	-0.997917	0.376233	-0.799592
YLR420W	0.451857	-0.0273673	0.115369	0.619717		YDR275W	-2.20127	-1.00768	-0.0961596	-1.27293
YIL094C	0.452181	0.0146497	0.116502	0.583773		YLR348C	-2.19559	-0.199829	0.0431702	-1.92153
YOR369C	0.45235	-0.0445263	0.143245	0.670339		YNL307C	-2.19231	-0.466336	-0.0966266	-1.78988
YNL064C	0.45286	0.0267229	-0.123808	0.334689		YDR517W	-2.18505	-0.146072	0.302949	-1.70523
YGR253C	0.457952	0.028933	-0.0362475	0.423367		YJL002C	-2.18308	-0.119331	0.247707	-1.79059
YGR193C	0.46014	0.301641	-0.0381447	0.148513		YNR043W	-2.17888	-0.120561	-0.0564741	-2.08665
YER148W	0.46118	-0.137981	-0.289618	0.341807		YCR020C	-2.17795	-1.84068	1.12559	0.813696
YOL129W	0.461969	-0.0790189	0.0401452	0.614559		YLR073C	-2.15563	0.0167413	-0.21952	-2.35574
YGR285C	0.463765	0.0029373	-0.0253392	0.464933		YER184C	-2.13699	-0.932584	0.687177	-0.487042
YNL327W	0.469605	0.106802	0.342955	0.735315		YKL191W	-2.12071	-0.143315	-0.568054	-2.51225
YGR148C	0.469995	0.015032	-0.271073	0.213822		YCL005W	-2.11289	-0.0084101	-0.589962	-2.6679
YDL160C	0.473246	-0.148598	-0.0943834	0.556295		YJL212C	-2.10948	-0.250761	0.200664	-1.62628
YOR212W	0.473281	-0.0467653	-0.172477	0.376724		YNR065C	-2.10427	-0.329541	-0.255206	-2.00432
YPL090C	0.473329	-0.0200804	-0.0201792	0.502315		YNL320W	-2.10069	0.0342397	-0.0955881	-2.19948
YNL084C	0.473658	-0.0392243	-0.0989056	0.444126		YLR404W	-2.09379	-0.948213	-1.06227	-2.17653
YGR124W	0.473681	-0.00198642	0.337471	0.842735		YIL085C	-2.09334	-0.0098238	0.226677	-1.82868
YPR189W	0.474372	0.174249	-0.121243	0.20709		YDR404C	-2.08686	-0.023447	-0.568115	-2.60055
YFL018C	0.474416	0.176414	0.00462114	0.334114		YPR114W	-2.07315	-0.294668	-0.169927	-1.91985
YPR129W	0.475065	0.107171	-0.3729	0.0241845		YOR336W	-2.06896	-0.0390207	0.351425	-1.65221
YOR312C	0.478634	-0.151213	0.102098	0.762202		YBR148W	-2.06813	-2.14238	0.002347	0.122682
YBL101C	0.479112	0.129956	-0.0441777	0.336239		YCR048W	-2.06307	0.238913	0.114317	-2.16226
YJL050W	0.480667	-0.0503342	-0.0186512	0.538669		YER088C	-2.0567	-0.022557	-0.119068	-2.1253
YHR027C	0.481984	0.120559	-0.0870762	0.30346		YBR045C	-2.05149	-1.33691	0.833948	0.153695
YKR084C	0.482137	-0.0353886	-0.285857	0.261142		YJL019W	-2.04612	-0.0957504	-0.367223	-2.28801
YDR211W	0.482279	0.221484	0.0848882	0.370855		YAR003W	-2.04389	-0.0218297	-0.188023	-2.1733
YNL123W	0.484806	0.0361135	0.111177	0.58922		YMR010W	-2.04209	-0.216586	0.675492	-1.12065
YOR304W	0.485968	0.13629	-0.414615	-0.0381954		YCR102C	-2.0321	-0.488345	1.40088	-0.110526
YER151C	0.485994	0.0982615	-0.288347	0.125568		YLR130C	-2.02787	-0.251064	0.229031	-1.51563
YJR070C	0.487037	0.0412511	0.230999	0.706308		YOR175C	-2.0063	-0.223646	0.0875512	-1.67044
YPL263C	0.488652	0.349865	0.152467	0.31737		YBR015C	-2.00172	-0.0115928	0.547626	-1.41584
YDR500C	0.489877	-0.191293	-0.136791	0.575302		YDR261C	-2.0012	-0.118919	-0.0694975	-1.92743
YOL059W	0.4918	-0.0414328	0.344429	0.90797		YLL049W	-1.98003	0.214748	0.377052	-1.79493
YDR458C	0.493	0.0176985	-0.281993	0.224737		YIL088C	-1.97945	-0.114588	0.465274	-1.37108
YDR451C	0.495238	-0.285239	-0.0393056	0.77578		YLR077W	-1.97848	-0.118175	-0.285862	-2.11916
YBR181C	0.496385	-0.0324604	-0.0249508	0.533082		YOR149C	-1.97769	0.0403615	-0.0572464	-2.04857
YFL005W	0.496463	0.176821	0.0604225	0.411902		YBR004C	-1.96689	-0.37013	-0.223313	-1.79114
YLR225C	0.497533	0.162189	-0.220072	0.142385		YLL018C-A	-1.96462	0.432837	1.11816	-1.25001
YOL123W	0.498184	-0.0592913	-0.366636	0.220977		YER060W-A	-1.95608	-0.647952	0.335438	-0.940031
YBR026C	0.498689	-0.0476166	-0.0951125	0.482937		YDR093W	-1.95161	-0.0431909	-0.0754169	-1.95855
YHR037W	0.498819	0.00414458	0.241785	0.76768		YAL040C	-1.94028	-0.0183068	0.102724	-1.78958
YBR082C	0.499351	0.00449214	0.175237	0.70176		YDR497C	-1.93005	-0.227247	0.258194	-1.4148
YGL009C	0.49989	0.0503451	-0.0427206	0.434431		YCL045C	-1.92209	-0.128283	0.275786	-1.49038
YKL057C	0.502472	0.0835962	0.182263	0.629032		YAL009W	-1.90747	-0.119707	-0.662377	-2.4165
YDL116W	0.503315	0.0593672	-0.10502	0.366581		YPL047W	-1.89377	0.334417	0.322487	-1.87224
YPR062W	0.504421	-0.0598877	-0.0703201	0.528273		YHR078W	-1.88829	-0.301192	0.0152082	-1.54554
YOR207C	0.506541	0.265201	0.000190053	0.26746		YOR324C	-1.88488	-0.310189	-0.716536	-2.25647
YOR184W	0.50841	-0.214414	0.152035	0.905196		YIL090W	-1.8844	-0.245794	-0.186128	-1.79597
YLR256W	0.509771	0.324027	-0.0503308	0.163939		YPR023C	-1.8838	-0.464426	-0.115553	-1.50289
YGR111W	0.509777	-0.0200849	-0.0760242	0.483989		YGL198W	-1.8734	-0.240137	-0.0193695	-1.61742
YGL082W	0.510194	0.0149544	0.038366	0.56298		YIL047C	-1.86997	-0.0523626	0.131585	-1.65812
YJR002W	0.51116	0.260544	-0.249083	0.0282825		YMR243C	-1.84431	-0.0804095	0.178935	-1.55892
YIL078W	0.511273	0.0130741	0.124278	0.650915		YOR099W	-1.83805	-0.257477	0.627058	-0.925466
YKL020C	0.513927	0.0610809	0.0887117	0.574021		YHR042W	-1.83727	-0.0291036	-0.04035	-1.81966
YPL235W	0.514414	0.015938	-0.192148	0.335745		YDR483W	-1.83303	-0.290097	0.458563	-1.05686
YJL012C	0.514508	0.0778927	0.33708	0.799523		YMR272C	-1.82755	-0.172096	-0.0865843	-1.7115
YGL056C	0.514973	0.336172	0.138551	0.345674		YPR157W	-1.81445	-0.18792	1.12601	-0.471407
YBL099W	0.516351	-0.19011	0.113267	0.851436		YFR020W	-1.81357	-0.61998	0.147474	-0.999294
YDR505C	0.5176	-0.0856716	-0.222254	0.413864		YPL222W	-1.81102	-0.039572	1.02772	-0.715199
YFR050C	0.518631	-0.0606754	-0.0635149	0.547453		YJR147W	-1.8037	0.170287	-1.61617	-3.55126
YEL001C	0.51879	-0.0557945	0.32729	0.933203		YML051W	-1.8021	-0.477845	0.423066	-0.868175
YPR170W-B	0.523303	-0.188198	-0.137801	0.608528		YAL049C	-1.7993	0.28001	0.502396	-1.54544
YOL038W	0.524038	0.0081288	-0.012951	0.533639		YPR037C	-1.79648	-0.306301	0.73547	-0.733288
YKL077W	0.524175	-0.0256923	0.237076	0.81642		YPR086W	-1.79138	0.0333097	-0.0426213	-1.83164
YDR382W	0.525626	-0.0560859	0.356729	0.969139		YOR085W	-1.79092	-0.223914	-0.111991	-1.65077
YDL097C	0.527846	0.105878	-0.0929275	0.360447		YER038C	-1.78176	-0.0914892	0.113727	-1.55028
YMR276W	0.52898	0.0453002	-0.21205	0.299075		YFR021W	-1.76958	-0.075787	0.561993	-1.09281
YKR014C	0.529621	0.246756	0.0315268	0.343755		YOR246C	-1.76913	-0.251399	-0.138675	-1.63504
YOR374W	0.529959	0.121063	0.621568	1.06684		YMR150C	-1.76819	0.518598	0.702043	-1.55986
YPL237W	0.530671	-0.0277989	-0.301556	0.287296		YNL294C	-1.76544	-0.184395	0.384794	-1.15992
YFR019W	0.531979	0.144886	-0.0883534	0.325325		YMR176W	-1.76268	-0.249164	0.152795	-1.33024
YLR397C	0.535263	0.117004	-0.00339629	0.440467		YKL004W	-1.76012	-0.213035	0.463105	-1.05848
YPL183C	0.536388	0.124047	0.022017	0.459893		YGL067W	-1.75463	-0.251234	0.218863	-1.25167
YEL015W	0.536485	0.263494	-0.0252306	0.277066		YCL002C	-1.7514	-0.904481	0.102142	-0.718987
YMR093W	0.536531	0.301584	0.267335	0.534732		YHR083W	-1.75114	-0.0156725	0.28055	-1.42167
YKL101W	0.537231	0.119135	-0.447005	-0.00156019		YNL080C	-1.74789	-0.436958	-0.0294991	-1.31903
YBL091C	0.537735	0.0453651	-0.155442	0.365898		YHR047C	-1.74038	0.0204328	0.32284	-1.40975
YNL066W	0.537818	-0.230271	0.0174936	0.815851		YNL130C	-1.73942	-0.225241	0.395648	-1.08626
YNL247W	0.538558	0.0956094	-0.204899	0.265406		YBR229C	-1.73422	0.00160573	0.247968	-1.46053
YDR450W	0.538779	-0.0788312	-0.049109	0.598408		YMR202W	-1.73321	-0.186477	-0.0680734	-1.58832
YKL120W	0.540736	0.0511466	-0.0237139	0.495501		YOL110W	-1.71884	-0.389639	0.830163	-0.463622
YOR128C	0.542562	-0.00912802	0.124729	0.705079		YBR208C	-1.71054	-0.228088	1.00036	-0.450333
YCL050C	0.543175	0.0723675	0.0194602	0.520948		YBL017C	-1.70926	-0.148798	0.205921	-1.32459
YML034W	0.543514	0.184513	-0.299354	0.0901449		YLR203C	-1.70672	-0.271479	-0.0595977	-1.46455
YPR191W	0.543588	0.179506	0.0568635	0.451918		YOR355W	-1.703	0.651027	1.73674	-0.588663
YDR103W	0.544017	0.0781484	-0.0268952	0.471701		YJL092W	-1.69465	-0.0100863	0.599502	-1.05704
YGL120C	0.544439	0.0506066	0.159358	0.680196		YHR032W	-1.67868	-0.0599101	0.337386	-1.25502
YLR350W	0.545344	-0.00305529	0.208787	0.788693		YIL153W	-1.67772	-0.118853	0.888815	-0.635953
YHR012W	0.547616	0.0560179	0.0635841	0.582112		YNL321W	-1.67342	-0.171432	0.777792	-0.693525
YCL054W	0.548005	0.0990916	-0.612915	-0.136605		YNL046W	-1.67168	0.000207616	0.285011	-1.35863
YLR357W	0.548132	-0.00854028	-0.335271	0.250458		YMR058W	-1.66989	-0.316654	0.128647	-1.1967
YGR167W	0.548998	0.0814534	-0.553378	-0.0538139		YMR063W	-1.6626	-0.218688	-0.399699	-1.81556
YKL068W	0.54957	-0.0116643	-0.430143	0.161949		YDR144C	-1.66217	-0.0443129	0.0855009	-1.4969
YGR103W	0.549849	0.164768	-0.102035	0.309255		YLR089C	-1.66009	-0.131096	0.435054	-1.0624
YER087C-B	0.550583	-0.390694	0.180588	1.15431		YAR014C	-1.65524	-0.0946771	-0.512141	-2.03727
YBR054W	0.550717	-0.209131	0.131771	0.923174		YIL114C	-1.65393	-0.287185	-0.433339	-1.77055
YJL148W	0.550739	-0.223562	-0.0875504	0.713397		YLR090W	-1.65059	0.00148607	0.00182302	-1.62118
YLR244C	0.550976	0.0114891	-0.153357	0.417742		YBR243C	-1.65022	-0.260728	0.182466	-1.17568
YGR130C	0.55259	0.0532304	-0.486275	0.0449553		YLR342W	-1.65012	-0.235229	-0.1787	-1.56543
YDR019C	0.554489	0.0664326	0.0168295	0.537081		YIL039W	-1.64823	0.122963	0.241522	-1.49932
YFR037C	0.554676	0.090268	-0.45877	0.035593		YHL032C	-1.645	-0.204306	0.221809	-1.19123
YBL002W	0.554998	-0.122096	0.0997099	0.808744		YOL026C	-1.64067	-0.399923	-0.777921	-1.98362
YIL138C	0.555297	0.134358	-0.0830847	0.36934		YAL020C	-1.63588	0.151705	-0.642884	-2.39739
YNL231C	0.556716	0.0369578	-0.253227	0.295485		YOR316C	-1.63452	-0.193534	0.158474	-1.25683
YKL054C	0.556909	0.197756	-0.285636	0.102524		YCR024C-A	-1.62737	-0.307082	0.0656869	-1.22213
YMR102C	0.55853	-0.192077	-0.121046	0.656136		YBR235W	-1.62503	-0.276832	-0.42715	-1.74849
YGL191W	0.558708	0.0353259	-0.068209	0.490831		YCL008C	-1.62354	0.155764	-0.19865	-1.95002
YFR010W	0.559256	0.0843248	-0.11149	0.391823		YMR006C	-1.62192	-0.293028	-0.511623	-1.8128
YKR031C	0.560953	0.133656	-0.31704	0.134549		YKL019W	-1.62174	-0.191964	0.353237	-1.04434
YDR398W	0.562375	0.186758	0.0166716	0.424487		YDR349C	-1.6154	-0.142116	0.3828	-1.06102
YEL046C	0.562792	-0.0369237	0.284242	0.914617		YGR178C	-1.6078	-0.15724	-0.123529	-1.54332
YBR038W	0.56403	0.0307177	0.2535	0.815224		YEL016C	-1.60564	-0.237118	0.581674	-0.754542
YHR165C	0.56419	0.089656	-0.171396	0.326164		YDL067C	-1.60203	-0.286041	0.866399	-0.409023
YLR330W	0.567123	0.0754147	-0.762384	-0.242834		YBR093C	-1.60146	-0.0424935	0.263696	-1.26721
YLR175W	0.569447	0.0940512	-0.279466	0.22462		YDR321W	-1.59991	-0.0166619	0.443003	-1.11041
YOR164C	0.5697	0.202658	0.0954338	0.492143		YJR001W	-1.59098	0.0526308	0.502921	-1.11048
YLR196W	0.569973	0.157396	-0.202016	0.237712		YER010C	-1.59013	-0.548837	0.426056	-0.585531
YNL161W	0.570372	-0.0676208	-0.370764	0.293688		YHR163W	-1.58264	-0.167305	-0.211792	-1.59109
YDL007W	0.571148	0.0717804	-0.206616	0.323436		YDR387C	-1.57857	-0.590226	0.36283	-0.596284
YKL112W	0.571793	0.240773	-0.218923	0.143667		YMR241W	-1.57095	0.00239055	0.0508944	-1.49322
YNR019W	0.573424	0.384105	0.25218	0.472		YDR538W	-1.56991	-0.374991	0.455799	-0.702993
YCR035C	0.573699	-0.0868362	-0.523628	0.165399		YKL146W	-1.56873	0.108248	0.0137657	-1.63484
YDR328C	0.574062	-0.11473	-0.193569	0.526864		YDR016C	-1.5678	-0.448047	0.554065	-0.528192
YGL078C	0.574433	0.105033	0.146904	0.648049		YIL046W	-1.56724	-0.294828	0.149571	-1.08384
YPL163C	0.575975	0.10559	0.497275	0.996986		YGL247W	-1.56717	0.29678	-0.329936	-2.16644
YGR172C	0.576031	-0.150011	0.261834	1.0172		YML018C	-1.56282	-0.184676	0.544366	-0.804429
YER073W	0.577497	-0.169439	0.277911	1.05346		YDR459C	-1.56257	-0.183186	0.547822	-0.802218
YML028W	0.578573	-0.111496	0.324107	1.04467		YML113W	-1.55991	-0.178321	-0.983535	-2.32831
YLR367W	0.579019	0.0802513	0.225958	0.755546		YPR063C	-1.55766	-0.121618	0.00389679	-1.39764
YOL039W	0.579677	-0.298644	-0.0169626	0.892787		YHR017W	-1.55667	-0.568833	0.296862	-0.663773
YGR189C	0.58035	-0.00858593	0.341188	0.960829		YGL140C	-1.55513	-0.169907	0.610641	-0.749598
YDR050C	0.581601	-0.138748	0.145058	0.8951		YLR059C	-1.5549	-0.30939	-0.402378	-1.61653
YCR032W	0.583534	0.394981	0.0499625	0.262238		YMR250W	-1.55433	-0.0551316	-0.128479	-1.5931
YPL082C	0.583806	-0.03599	-0.0424506	0.606204		YGL104C	-1.55283	-0.235113	0.0707964	-1.2175
YDL147W	0.585069	0.200161	-0.303971	0.112637		YNR039C	-1.55272	0.0240945	-0.48818	-2.03394
YDR533C	0.587003	-0.113913	0.263643	0.997857		YBR276C	-1.55106	-0.426426	-0.414948	-1.50984
YHR021C	0.588305	-0.26594	0.0108238	0.896686		YPR075C	-1.55067	-0.256403	-0.434206	-1.69601
YNL156C	0.588817	-0.036047	-0.0344987	0.617254		YGR159C	-1.54898	-0.161923	-0.425519	-1.78509
YBR236C	0.588954	-0.0380382	-0.152675	0.508269		YHR115C	-1.54515	-0.18311	-0.41008	-1.74241
YER157W	0.591576	0.260367	-0.0723828	0.285181		YER060W	-1.5424	-0.278889	0.033334	-1.20097
YJL074C	0.592405	0.137352	-0.224003	0.262269		YNL326C	-1.53861	-0.572706	-0.152452	-1.08715
YNL267W	0.592645	0.086701	-0.120984	0.410905		YAL042W	-1.53686	0.0435405	-0.267749	-1.81672
YOR253W	0.593675	-0.164496	0.0461611	0.837044		YNL221C	-1.53431	0.0855446	0.515998	-1.07503
YHR094C	0.593891	0.0467151	0.491766	1.06984		YGL089C	-1.5308	-0.889609	-0.664851	-1.33417
YDL082W	0.597018	-0.0981092	-0.18383	0.541503		YPL162C	-1.53049	0.159415	-0.174326	-1.83742
YMR146C	0.598799	-0.00789718	0.0261598	0.662978		YIL129C	-1.52989	-0.0348136	-0.549561	-2.01538
YEL056W	0.599173	-0.0692609	-0.047335	0.649058		YBR085W	-1.52421	-0.116671	0.311157	-1.06447
YIL136W	0.60015	0.0101963	0.0138635	0.642257		YLR378C	-1.5232	-0.131305	-0.306107	-1.67076
YMR251W-A	0.60067	-0.212147	0.317998	1.16633		YCR082W	-1.52214	-0.39835	0.194802	-0.905408
YOL127W	0.601271	-0.113145	-0.133385	0.611899		YDR530C	-1.51391	-0.201131	0.201593	-1.07539
YGL031C	0.601964	-0.0506129	-0.345104	0.337976		YEL011W	-1.51327	0.0484659	0.509107	-1.02722
YBL003C	0.603168	-0.0110048	0.0640377	0.709709		YJR124C	-1.51149	-0.0331529	0.686172	-0.764494
YGR214W	0.60407	-0.121157	-0.0440158	0.710786		YPL245W	-1.5102	0.0381444	0.279402	-1.24153
YLR336C	0.604193	0.346684	-0.203471	0.0848964		YGR157W	-1.50824	-0.0529368	0.221973	-1.20603
YOR123C	0.604823	0.304507	-0.583953	-0.252392		YBR135W	-1.50715	-0.453367	-0.420115	-1.43593
YPL212C	0.606018	-0.31372	0.0267947	0.972414		YMR009W	-1.5071	-0.401504	-0.232217	-1.30462
YPL127C	0.606808	0.0385926	-0.213516	0.389003		YNL280C	-1.50416	0.0387986	0.432169	-1.08643
YPL273W	0.607535	-0.14624	0.133019	0.915805		YBR070C	-1.49999	-0.341184	0.850117	-0.278161
YIL076W	0.608143	-0.0235523	0.229075	0.892271		YLR114C	-1.49997	0.120613	0.0748034	-1.51586
YNL102W	0.608176	0.215903	-0.426869	-0.00556603		YAL022C	-1.49808	-0.369797	0.0278169	-1.07207
YHR065C	0.608841	0.269327	-0.229026	0.13714		YGL022W	-1.4979	0.0113442	0.0207376	-1.46146
YDR055W	0.60951	-0.0209737	0.468467	1.12984		YCL010C	-1.49255	0.587869	-0.0270648	-2.07801
YOR145C	0.611457	-0.110128	-0.034693	0.718351		YPR159W	-1.49211	-0.194776	0.160655	-1.10706
YMR004W	0.612775	0.136608	-0.128085	0.383357		YGL154C	-1.49208	-0.495438	0.199345	-0.740292
YER080W	0.614672	0.174787	-0.0377031	0.429789		YJL130C	-1.49164	-0.225199	0.163717	-1.07268
YOR035C	0.617145	0.376692	0.0736837	0.344091		YMR273C	-1.48757	-0.13903	-0.303265	-1.62213
YKL173W	0.617376	0.361122	0.0688913	0.35117		YPL094C	-1.48435	-0.314633	-0.195748	-1.33574
YDR006C	0.617436	-0.0474083	-0.210015	0.489052		YNR047W	-1.48186	-0.0478922	-0.133814	-1.53413
YKL192C	0.617578	-0.0120737	0.0788979	0.743503		YJL183W	-1.47966	-0.271788	-0.161255	-1.34022
YHR006W	0.619771	0.00940192	-0.227197	0.415137		YLR266C	-1.4756	0.141357	0.415623	-1.16057
YPL105C	0.619836	0.0334198	-0.741561	-0.125652		YBR110W	-1.47443	-0.00387908	0.336165	-1.10452
YNL001W	0.620362	0.079059	-0.10461	0.46442		YOR071C	-1.47432	-0.47085	0.249195	-0.722773
YGL030W	0.620867	-0.270764	-0.132833	0.789127		YLR083C	-1.47106	-0.309817	0.117694	-1.01621
YMR236W	0.621437	-0.099426	-0.025731	0.729026		YHL038C	-1.47077	-0.127441	0.116682	-1.19912
YGL209W	0.622207	0.0578634	0.0604006	0.658382		YDR481C	-1.46656	0.0335403	0.780896	-0.690248
YGR207C	0.622855	0.0707302	-0.0689454	0.514462		YJR110W	-1.46517	-0.0603175	-0.137314	-1.51632
YBR049C	0.623203	0.19057	-0.397935	0.0648102		YMR264W	-1.46362	-0.345459	-0.29065	-1.37745
YDL025C	0.623802	-0.138704	-0.29407	0.506192		YDL231C	-1.46294	-0.296034	0.172841	-0.962547
YNL236W	0.627135	-0.282453	-0.261565	0.673481		YFL041W	-1.46075	-0.295652	0.254479	-0.882219
YKL129C	0.627596	0.272829	-0.0925318	0.288288		YGL234W	-1.45929	-0.144824	0.408058	-0.876491
YHR092C	0.628437	-0.0130869	0.203235	0.877157		YCL057W	-1.45892	-0.203829	0.226117	-1.00138
YGL105W	0.628949	0.050364	-0.0337663	0.573158		YFR025C	-1.45791	-0.203585	0.205875	-1.02232
YKR059W	0.629761	0.0180796	0.357897	0.998439		YLL051C	-1.45302	-0.409638	0.0633356	-0.953618
YKR089C	0.630142	0.099056	0.165138	0.725364		YEL065W	-1.4466	-0.471067	-0.115972	-1.06226
YDR539W	0.630522	0.0573608	0.150549	0.754152		YOR067C	-1.44586	0.0823247	0.446045	-1.05509
YHR114W	0.630836	0.335921	-0.180033	0.144081		YMR064W	-1.4445	-0.376832	0.0181497	-1.02456
YML008C	0.630919	0.146717	-0.214558	0.298817		YEL042W	-1.4421	-0.15525	-0.00675972	-1.26545
YDR002W	0.631424	0.0901122	-0.115568	0.456952		YJR017C	-1.4371	-0.340663	0.228432	-0.828182
YBL104C	0.631439	0.252137	0.0329613	0.440892		YPL017C	-1.43436	-0.0108285	0.301092	-1.08355
YJL138C	0.631949	0.0139103	0.350533	0.997383		YMR169C	-1.43306	-0.226621	1.24434	0.0780744
YER175C	0.632447	-0.976451	0.0479043	1.68842		YOR377W	-1.43057	-0.183476	0.208913	-1.02021
YMR001C	0.632469	0.0638232	-0.350886	0.248261		YDL144C	-1.42787	0.00721589	0.660221	-0.73858
YJR049C	0.633092	0.115528	-0.0810446	0.463137		YML098W	-1.42605	-0.333889	0.0383729	-1.02706
YIL126W	0.634281	0.30354	-0.491005	-0.133076		YDL066W	-1.42043	-0.1028	0.252393	-1.03611
YOL051W	0.634292	-0.0675217	-0.7938	-0.0652112		YJR068W	-1.42017	-0.402932	-1.08316	-2.07161
YLL050C	0.634455	-0.141907	0.297299	1.10468		YOR360C	-1.41857	-0.409945	-0.263254	-1.24347
YKR090W	0.634565	0.194758	-0.301326	0.175461		YHR199C	-1.41854	-0.172949	0.110553	-1.10305
YLR314C	0.635856	0.382997	-0.367331	-0.0860716		YEL036C	-1.41434	0.260672	0.163681	-1.4835
YGL080W	0.636607	-0.0164914	0.0778725	0.765223		YLL010C	-1.40967	-0.077074	-0.389035	-1.69871
YKL040C	0.637037	0.359534	0.0065198	0.308722		YHR057C	-1.40887	-0.310748	0.549688	-0.515359
YPR032W	0.637257	0.13039	0.182956	0.712432		YCR047C	-1.4083	-0.154723	0.337289	-0.876212
YJL128C	0.638522	-0.0208185	-0.313245	0.376238		YBR283C	-1.40484	-0.248492	-0.0670298	-1.19576
YPR073C	0.638987	0.363711	-0.144657	0.156557		YAR002C-A	-1.40363	0.0511655	0.0883384	-1.33719
YMR083W	0.63908	0.0925017	0.254292	0.830809		YIL023C	-1.40186	-0.32561	0.721459	-0.32266
YBR097W	0.639591	0.423919	-0.0674576	0.179972		YML081W	-1.39824	-0.227091	-0.508435	-1.64534
YKR026C	0.640991	0.162498	0.195915	0.70475		YIL162W	-1.39455	-0.214375	0.904441	-0.243692
YPR072W	0.641196	0.226811	-0.497102	-0.0527281		YOR222W	-1.39402	-0.119646	-0.0493987	-1.29578
YOR153W	0.641203	-0.0894627	0.242613	1.00277		YGR287C	-1.39366	0.390992	0.0166248	-1.7416
YNL059C	0.642424	0.34435	-0.364777	-0.0362296		YDL095W	-1.39059	0.0504473	-0.070937	-1.48095
YPL016W	0.645324	-0.128074	-0.488841	0.311786		YGL002W	-1.39006	-0.335363	0.065995	-0.956926
YDR145W	0.647356	-0.1234	-0.792772	0.00758222		YDR408C	-1.38935	-0.333385	-0.179436	-1.20218
YLR277C	0.648141	0.155144	0.111666	0.62837		YJL101C	-1.38854	-0.0099321	0.296357	-1.0522
YKL074C	0.648175	-0.00203338	0.0114581	0.689601		YLR173W	-1.38505	0.430969	0.638322	-1.14746
YBL045C	0.648253	0.0416242	0.26419	0.905476		YER163C	-1.37142	-0.153327	0.0853935	-1.09991
YDR233C	0.650458	-0.176418	0.36613	1.22345		YNL169C	-1.36895	0.128716	0.39529	-1.07478
YPL232W	0.651466	0.0735941	-0.161183	0.448111		YEL058W	-1.36669	-0.00283048	0.178474	-1.1546
YOR293W	0.651477	-0.0126132	-0.129066	0.566419		YKR070W	-1.36464	0.0874844	0.178991	-1.24088
YCR088W	0.651959	0.126396	-0.0791335	0.474354		YGL172W	-1.36322	-0.124326	-0.37832	-1.58732
YBR279W	0.653872	0.123999	-0.207152	0.353382		YKR049C	-1.36246	-0.798037	-0.446191	-0.976511
YOL036W	0.65408	0.013628	-0.561771	0.113325		YML127W	-1.36143	-0.0273001	0.0383579	-1.26673
YNL113W	0.654266	0.100404	-0.043232	0.541863		YGL027C	-1.35971	-0.0406502	-0.0366241	-1.32696
YER127W	0.65602	0.301115	-0.344233	0.0433431		YPL144W	-1.35541	-0.274571	-0.782885	-1.83528
YKL022C	0.656145	0.0361224	-0.31807	0.3311		YGR023W	-1.35458	-0.221721	0.19797	-0.894983
YMR145C	0.656706	-0.0576938	0.0365081	0.782279		YOR127W	-1.35225	-0.418971	-0.860339	-1.76877
YGR029W	0.657785	0.0853312	-0.320242	0.279177		YGL167C	-1.34862	-0.269285	0.540753	-0.506975
YPL206C	0.658234	0.116071	0.345292	0.920454		YDR135C	-1.34717	0.127497	0.0962367	-1.35268
YBL024W	0.658523	0.0857111	0.108366	0.708428		YML048W	-1.34506	0.0338619	0.399188	-0.949097
YJL097W	0.660329	-0.0207921	0.395089	1.11003		YLR056W	-1.33892	-0.171493	0.361175	-0.778557
YPR165W	0.660493	0.0250606	0.226514	0.895645		YEL029C	-1.33802	-0.208288	0.343871	-0.75657
YOR119C	0.660733	0.172204	-0.17184	0.345153		YGL155W	-1.33635	-0.372976	0.368971	-0.568723
YGL145W	0.660871	0.187418	0.0503403	0.547814		YAL058W	-1.33409	-0.149477	-0.0555829	-1.21137
YFR016C	0.660974	0.168854	-0.358578	0.161011		YBL089W	-1.32735	-0.186751	0.084315	-1.02815
YDR225W	0.661184	-0.173571	0.235178	1.10208		YKL165C	-1.32497	0.136024	0.519162	-0.91006
YER007C-A	0.661197	0.200742	0.0880253	0.580785		YBR175W	-1.32072	0.0251326	1.05897	-0.254381
YKR001C	0.663998	-0.00225659	0.00126521	0.697282		YDL054C	-1.32062	-0.350634	0.462176	-0.483633
YKL193C	0.666047	0.101165	-0.0342242	0.561702		YER145C	-1.32012	0.00310501	0.0601975	-1.23662
YER035W	0.666085	0.106162	-0.0193342	0.576998		YIL079C	-1.31525	-0.0648252	-0.150227	-1.36971
YHL033C	0.666712	0.00751217	0.0414883	0.730362		YKL128C	-1.3092	-0.202441	0.101091	-0.97162
YHR201C	0.666824	0.205187	-0.114266	0.379424		YLR072W	-1.30505	0.169701	-0.43966	-1.88354
YGL241W	0.667633	0.0286714	-0.0467611	0.615004		YPL246C	-1.3033	-0.160289	-0.0139204	-1.12336
YBR073W	0.668511	0.0544997	-0.384904	0.256275		YBL102W	-1.30297	-0.296429	-0.132988	-1.10985
YKL164C	0.66863	0.0228184	0.21971	0.898461		YOL069W	-1.29631	0.214795	-0.300157	-1.78097
YDR071C	0.670229	-0.00524649	-0.0300325	0.674423		YAL023C	-1.29349	-0.0957128	0.303585	-0.866171
YBR137W	0.670326	0.00216164	0.0631606	0.765042		YPR071W	-1.28511	0.280439	0.552691	-0.991094
YNR023W	0.670985	0.122652	0.104644	0.683705		YPL023C	-1.27901	0.0579985	0.169215	-1.13785
YDR430C	0.671637	0.28229	0.119314	0.537889		YHL017W	-1.27714	0.108226	0.466262	-0.893087
YGR092W	0.671685	0.164002	0.0118402	0.54854		YKR030W	-1.27619	-0.212594	0.410169	-0.624137
YLR032W	0.672408	0.468952	0.118117	0.350428		YDR479C	-1.27462	-0.405877	0.278378	-0.568339
YOR168W	0.67556	0.134756	0.0807476	0.650169		YKL046C	-1.27308	0.00864493	0.485897	-0.765764
YNL118C	0.675756	0.0660227	-0.0886374	0.552349		YPL244C	-1.27307	-0.0947526	0.137785	-1.02052
YLR017W	0.678265	0.136323	0.284457	0.86009		YGR232W	-1.27251	-0.180861	0.487739	-0.568677
YIL118W	0.67921	0.181423	-0.202004	0.327149		YOL073C	-1.27169	-0.135932	0.368663	-0.733457
YLR048W	0.679812	-0.174129	0.27279	1.15645		YLL035W	-1.26999	0.041081	0.42626	-0.855908
YGL049C	0.679893	0.186491	-0.880246	-0.361371		YDR503C	-1.26873	0.042269	0.192853	-1.09045
YGR003W	0.680211	-0.00106307	0.315267	1.02079		YBL042C	-1.25981	0.0251179	0.139425	-1.11663
YHR193C	0.680786	0.0386321	0.135389	0.807142		YGR121C	-1.25858	-0.398946	0.667569	-0.166897
YLL011W	0.680866	0.121626	-0.0476857	0.541542		YDL018C	-1.25794	-0.242716	0.117539	-0.865241
YML131W	0.681265	0.00564227	0.0387183	0.746428		YER144C	-1.25747	0.0102148	-0.271642	-1.50308
YBR104W	0.683162	-0.0414507	-0.0413155	0.714749		YDR490C	-1.257	-0.108366	-0.397041	-1.51654
YPR004C	0.683539	-0.11474	-0.0392273	0.791372		YIL043C	-1.2567	-0.146641	0.462426	-0.61755
YML076C	0.683715	0.280976	-0.280975	0.149267		YDR231C	-1.25276	-0.103259	0.147301	-0.968086
YPR103W	0.685894	0.116658	0.388649	0.987749		YCR044C	-1.25238	-0.0760267	0.215801	-0.932408
YBL072C	0.686274	-0.160066	0.125609	1.00155		YDR347W	-1.25049	-0.0454742	0.183156	-0.991144
YGR065C	0.687059	-0.289775	0.313727	1.31733		YBR133C	-1.24989	-0.0619826	-0.17056	-1.3357
YIR011C	0.687804	-0.153982	-0.101394	0.771321		YLR417W	-1.24984	0.40598	-0.209939	-1.83711
YHR023W	0.690646	0.335377	-0.512045	-0.129005		YKL181W	-1.24832	-0.110768	0.0869585	-1.02105
YNL289W	0.690961	0.235387	0.150188	0.63331		YOR142W	-1.24803	-0.262865	-0.156597	-1.1075
YER062C	0.691813	0.0619752	0.260924	0.925246		YNL219C	-1.24413	-0.16934	0.232724	-0.812684
YNL111C	0.692335	0.184973	0.361395	0.900286		YBL032W	-1.2439	-0.248822	-0.134176	-1.0977
YKR087C	0.693571	-0.232995	0.0241935	0.976894		YJL041W	-1.24073	-0.0617749	-0.415798	-1.56858
YMR027W	0.693699	0.0905572	0.200126	0.834731		YDL052C	-1.24019	-0.215611	0.0861177	-0.909684
YGL106W	0.694085	0.0696864	-0.297109	0.359381		YDL125C	-1.24004	-0.0378	0.00937321	-1.16023
YGL094C	0.694226	0.305891	0.258935	0.667165		YMR054W	-1.23656	0.00437156	0.255329	-0.960674
YNL132W	0.697845	-0.01124	-0.0759049	0.659651		YGR203W	-1.23263	0.00208499	0.0122312	-1.18427
YGL245W	0.698495	0.120888	0.233217	0.839128		YBR106W	-1.23237	-0.0358761	0.150387	-1.01531
YLR064W	0.700907	0.263698	0.247406	0.712352		YGL257C	-1.22755	-0.113705	-0.0390021	-1.12305
YBR245C	0.701382	0.198585	-0.138912	0.39032		YOR309C	-1.22667	0.301699	0.711466	-0.802558
YPL188W	0.701761	0.0157003	0.265882	0.980695		YPR128C	-1.22201	-0.0368791	-0.258275	-1.41332
YLR301W	0.70261	0.121065	0.386619	0.998678		YOR201C	-1.22084	-0.00744512	0.321403	-0.868579
YKR081C	0.702785	0.195773	-0.0928547	0.445754		YKL008C	-1.21885	-0.161704	0.246203	-0.781917
YLR116W	0.703866	0.179077	0.0227841	0.5737		YJL143W	-1.21846	-0.321838	-0.0952218	-0.957625
YDR409W	0.704215	0.181952	-0.149787	0.400605		YDR422C	-1.21798	0.00627961	-0.431414	-1.61919
YPL043W	0.704543	0.0465702	-0.426778	0.258785		YPR138C	-1.21575	0.20823	0.273739	-1.12135
YJL156C	0.706349	-0.32454	-0.139631	0.923554		YOR291W	-1.21551	0.0754303	0.124874	-1.14209
YBR112C	0.70842	0.177941	-0.696472	-0.138132		YNL029C	-1.21106	0.322595	0.26329	-1.24485
YOL045W	0.712839	0.0643296	-0.482136	0.19676		YPL221W	-1.21048	-0.302775	0.34026	-0.537312
YPL141C	0.715369	0.186559	-0.368007	0.190216		YCR037C	-1.20927	-0.0990972	0.107846	-0.969305
YFL038C	0.715405	0.0852579	-0.119705	0.541024		YML023C	-1.2046	-0.479482	-0.00965952	-0.712429
YJL014W	0.715783	0.063482	-0.152283	0.529971		YAR071W	-1.204	0.000299022	0.0649967	-1.11774
YBR230C	0.716989	-0.190513	-0.0788434	0.865342		YJL073W	-1.20343	-0.226261	-0.653532	-1.5866
YJR035W	0.717308	0.354415	-0.175202	0.220566		YKR039W	-1.20181	-0.162133	0.67783	-0.330739
YGR237C	0.719009	0.070893	-0.251249	0.426647		YMR262W	-1.20062	-0.560107	-0.275387	-0.882171
YOR195W	0.719089	0.164476	-0.444781	0.141919		YJL197W	-1.20027	-0.21204	-0.213704	-1.17293
YDR258C	0.719311	0.179944	0.19275	0.762592		YPL050C	-1.20014	-0.267263	-0.128629	-1.03346
YDR017C	0.719563	0.346228	-0.209724	0.192395		YLR105C	-1.19638	-0.0828232	-0.177241	-1.25906
YLR185W	0.719724	-0.121807	0.0936465	0.966238		YCR028C	-1.19353	-0.0413584	0.301655	-0.82228
YLR051C	0.719735	0.217464	-0.480359	0.048011		YBL055C	-1.19352	-0.125355	0.607646	-0.429446
YGL035C	0.721198	0.273338	-0.153497	0.32715		YHR086W	-1.19238	-0.349568	0.169054	-0.646226
YMR263W	0.721306	0.365138	-0.267097	0.124086		YFL025C	-1.18893	-0.268202	0.472805	-0.420522
YDL010W	0.721635	0.492184	-0.153891	0.103353		YCL052C	-1.18808	-0.134761	0.0113371	-1.00616
YDR077W	0.721984	0.0877616	0.195391	0.863165		YLR237W	-1.18783	-0.221032	-0.0361694	-0.976867
YKL103C	0.726779	0.0765379	0.197045	0.878922		YBR086C	-1.18733	-0.204177	0.163383	-0.792386
YBL023C	0.726977	0.0879924	-0.0123291	0.652799		YOR262W	-1.18707	-0.000310093	0.0379652	-1.11991
YNL224C	0.727273	0.202338	-0.188011	0.36488		YJL172W	-1.18513	-0.0514031	0.906324	-0.195104
YOR056C	0.727552	0.224733	-0.22323	0.306488		YLR382C	-1.18479	-0.251439	0.253248	-0.649501
YLR319C	0.729228	-0.253572	-0.0682099	0.945855		YBR271W	-1.18405	0.0223302	0.134908	-1.03982
YDL157C	0.729348	-0.271644	0.337112	1.37367		YCL041C	-1.18375	-0.475552	-0.0392275	-0.712726
YLR448W	0.733374	-0.159745	0.0607693	0.983786		YBR036C	-1.18326	-0.344177	0.264414	-0.54431
YOR117W	0.734029	0.0992987	-0.0918227	0.576014		YLL038C	-1.18241	0.255171	-0.0989363	-1.51368
YIL105C	0.734094	0.208457	-0.49148	0.0623746		YEL044W	-1.18225	-0.459162	0.137679	-0.552517
YHR081W	0.73512	0.133275	-0.418733	0.215255		YLR078C	-1.18163	-0.0388412	-0.52302	-1.63587
YDR262W	0.735399	0.181459	0.308767	0.894463		YLR224W	-1.18151	-0.666418	0.201141	-0.244562
YOR273C	0.736048	-0.0747878	0.26192	1.10353		YAL031C	-1.18084	0.25112	0.131919	-1.27647
YPR043W	0.738389	0.0614936	-0.0951251	0.612231		YGL236C	-1.17971	-0.38111	0.904036	0.128556
YPR132W	0.738614	-0.00480432	-0.326937	0.447205		YOR231W	-1.17868	-0.584562	-0.198932	-0.763524
YBR081C	0.742449	0.0876201	-0.227069	0.454525		YIR035C	-1.17754	-0.147448	0.469164	-0.526871
YDL028C	0.743174	-0.0639928	-0.420844	0.413481		YKL182W	-1.17725	-0.256464	-0.0346405	-0.926915
YPR020W	0.744083	-0.197687	0.144539	1.11686		YNL011C	-1.17718	-0.312003	0.132361	-0.703067
YIL084C	0.744119	0.0633662	-0.0715648	0.639027		YHR044C	-1.17585	-0.164958	0.457166	-0.529651
YGR173W	0.744487	0.130699	-0.0496231	0.595464		YHR155W	-1.17463	0.332132	-0.0218081	-1.50154
YGR234W	0.744924	-0.0316682	0.163108	0.964581		YDL164C	-1.17102	0.110097	0.16687	-1.08967
YDR138W	0.745124	0.368037	0.00329651	0.405963		YOR321W	-1.17069	0.102452	0.641624	-0.604923
YGL221C	0.746101	-0.00466673	0.0108843	0.792298		YPR171W	-1.16942	0.0960866	-0.139424	-1.3795
YNL129W	0.74723	-0.0756115	-0.289748	0.565553		YNL048W	-1.1691	-0.0486086	0.267989	-0.824087
YGL066W	0.747325	-0.143224	-0.461406	0.45795		YOR034C	-1.16827	0.0159566	0.370143	-0.787164
YLL021W	0.748025	0.223661	-0.49148	0.0602425		YBR287W	-1.16412	0.0404195	0.489522	-0.686024
YOR122C	0.748583	-0.178804	0.00904546	0.969363		YDR142C	-1.1631	-0.0244097	0.135165	-0.977654
YKR021W	0.74935	-0.081141	-0.0117941	0.846707		YLR450W	-1.15582	-0.349103	-0.135554	-0.915476
YGL095C	0.752007	0.00245677	-0.186498	0.591851		YJL210W	-1.15534	0.0298585	0.20114	-0.951292
YDR052C	0.753345	0.230667	-1.54572	-0.992281		YMR275C	-1.15339	0.201597	0.241036	-1.08567
YCL059C	0.754128	0.231153	-0.320893	0.235611		YNL240C	-1.15297	-0.276196	0.294725	-0.553724
YLR222C	0.755232	0.116532	-0.0752745	0.594357		YNL003C	-1.15285	-0.742598	0.301732	-0.0784007
YER064C	0.75598	0.00553765	-0.111866	0.668501		YNR038W	-1.15149	0.104997	0.0506203	-1.18151
YIL104C	0.757905	0.26375	0.291588	0.812041		YPR181C	-1.14701	-0.0179751	0.135131	-0.966013
YKL056C	0.758771	-0.0612849	0.192736	1.04239		YHR110W	-1.14654	0.0328403	0.1647	-0.977461
YDR143C	0.758998	0.271651	0.0449823	0.558389		YBL105C	-1.14555	-0.0981966	-0.28641	-1.30415
YJR007W	0.761795	0.0788114	0.0375602	0.747382		YLR113W	-1.14552	0.127922	0.176053	-1.06707
YOR241W	0.762832	0.18776	0.0296636	0.629748		YJR103W	-1.1453	-0.165971	0.457003	-0.49388
YNR011C	0.763371	0.412052	-0.483501	-0.103697		YBR029C	-1.14511	-0.0694125	0.122375	-0.926614
YER172C	0.765245	0.135331	-0.110202	0.549387		YPR164W	-1.14026	-0.0934007	-0.492285	-1.50861
YOR267C	0.765954	0.258886	-0.0298533	0.505468		YJL132W	-1.13723	-0.545004	0.23909	-0.320723
YAL039C	0.766804	0.124887	0.334156	1.01829		YER083C	-1.13624	-0.14725	-0.308299	-1.26505
YLR425W	0.768514	0.144062	0.192666	0.847531		YCR017C	-1.13537	0.0503723	-0.0637795	-1.22119
YMR288W	0.771913	-0.129256	0.046651	0.975169		YFR039C	-1.13499	-0.179125	0.273635	-0.655763
YGL044C	0.772437	0.20179	-0.386715	0.221042		YLR352W	-1.13487	0.277993	0.870996	-0.51095
YMR108W	0.773047	-0.15541	-0.133375	0.825487		YHL004W	-1.13402	-0.0421072	0.2395	-0.820139
YDR289C	0.773423	0.20873	0.180433	0.769593		YDL142C	-1.13179	-0.562968	-0.673047	-1.20875
YGR282C	0.773562	-0.0951629	0.31461	1.21236		YDL073W	-1.13129	0.0247055	0.0982172	-1.02608
YLR200W	0.773909	0.271184	-0.400295	0.135839		YKL034W	-1.12991	-0.119803	0.119701	-0.862514
YOL081W	0.775972	0.17906	-0.103053	0.524045		YJR058C	-1.12981	-0.513752	0.0560795	-0.522803
YMR167W	0.778192	0.136492	0.016703	0.686094		YJR010W	-1.12763	-0.711778	0.523127	0.146217
YOR157C	0.780353	0.16426	0.0639252	0.710468		YGR270W	-1.12668	0.134769	-0.696138	-1.92857
YGL028C	0.785049	0.00403793	0.117379	0.929001		YGL200C	-1.12631	-0.0744301	0.076096	-0.945891
YPL260W	0.785265	0.0432886	-0.0307663	0.739447		YKL033W-A	-1.12583	-0.0479657	0.335418	-0.714701
YMR218C	0.785328	0.290606	0.0815388	0.60462		YPL032C	-1.12525	-0.258975	-0.725058	-1.56008
YBL038W	0.78579	-0.0195112	-0.126919	0.709153		YPL172C	-1.12365	0.219423	0.294366	-1.02538
YPL242C	0.787241	0.103869	-0.015312	0.697529		YBR146W	-1.12121	-0.283065	0.212283	-0.593168
YPL225W	0.790802	0.0750584	0.0441495	0.79342		YHR133C	-1.12009	-0.0954421	0.241375	-0.748617
YDR496C	0.79227	0.130953	-0.0884214	0.601124		YMR170C	-1.11478	-0.213986	0.790726	-0.0722384
YPR149W	0.794466	-0.199915	0.0926098	1.12022		YCR069W	-1.11358	-0.182603	0.259222	-0.636634
YDR244W	0.795707	0.0513767	-0.234417	0.537605		YJR013W	-1.11337	-0.112274	-0.139022	-1.11448
YOR323C	0.795723	0.116984	0.1182	0.827924		YGL225W	-1.11208	-0.18009	-0.182228	-1.0856
YLR401C	0.795786	0.115493	0.119315	0.827798		YDL189W	-1.10474	-0.104568	-0.557164	-1.53431
YER048C	0.79585	0.0661992	-0.163611	0.596548		YOL103W	-1.10432	-0.454618	0.0593922	-0.565786
YNR026C	0.79727	0.204578	0.247175	0.872357		YDR472W	-1.10319	-0.0518696	0.0369941	-0.989334
YKR074W	0.799865	-0.0674804	-0.555579	0.348743		YDL235C	-1.10132	-0.231164	-0.576891	-1.41954
YKR024C	0.801076	0.0626987	-0.165626	0.59622		YML019W	-1.10111	-0.125823	0.287757	-0.658286
YOL070C	0.801252	0.0853557	-0.470241	0.276803		YPR074C	-1.10066	-0.103169	0.308594	-0.66012
YDR508C	0.801384	-0.0122242	0.273672	1.11628		YJL062W-A	-1.09952	-0.527122	0.245449	-0.287907
YPL037C	0.802974	0.00276397	-0.10981	0.721946		YNL190W	-1.09144	0.0292322	0.593877	-0.497195
YGR162W	0.803599	0.21681	-0.276628	0.338725		YBR069C	-1.09139	-0.155111	0.355326	-0.55303
YHR052W	0.807095	-0.0826476	0.500225	1.42054		YGR036C	-1.08856	-0.301571	0.191349	-0.565527
YPL239W	0.809248	-0.154291	-0.717626	0.280095		YKR038C	-1.08811	-0.126876	-0.15262	-1.08296
YGR009C	0.810109	0.321955	-0.256096	0.261175		YEL038W	-1.08552	-0.534716	0.282023	-0.23311
YER102W	0.810332	-0.137038	0.115876	1.09288		YER094C	-1.08448	0.0276365	-0.230665	-1.31083
YMR049C	0.810698	0.161266	0.14674	0.8218		YLR134W	-1.08215	-0.0234186	0.481415	-0.548327
YBR083W	0.811622	0.265065	-0.236981	0.343856		YEL031W	-1.08121	0.0373707	0.540627	-0.550678
YPL266W	0.812843	0.170126	-0.19359	0.479505		YBR274W	-1.07957	-0.191156	0.153672	-0.698898
YKR056W	0.813707	0.141167	-0.154891	0.547927		YGR108W	-1.07602	-0.277687	-0.462955	-1.23429
YNL317W	0.814062	-0.0109554	0.0937388	0.949435		YBR074W	-1.07342	0.191238	0.519756	-0.717565
YDL213C	0.814644	0.027646	-0.640155	0.171923		YDL180W	-1.0713	-0.0953302	0.208817	-0.736832
YLR293C	0.814984	0.0491321	0.499279	1.29407		YDR367W	-1.07115	-0.114096	0.0181977	-0.908036
YJL099W	0.81534	0.095072	-0.606952	0.139351		YPR036W	-1.07046	-0.0702386	0.349118	-0.622187
YKL042W	0.816018	0.109016	-0.518664	0.217468		YBR151W	-1.06708	-0.317449	-0.277874	-0.994015
YDL233W	0.816744	-0.10586	0.178982	1.13442		YCL034W	-1.06574	0.0325854	0.227317	-0.840454
YLR109W	0.817017	0.182056	0.593417	1.25986		YLR245C	-1.06323	0.144756	0.243364	-0.939617
YCR028C-A	0.8177	-0.0764105	0.367254	1.29045		YLL022C	-1.06041	0.00336832	-0.199657	-1.23774
YBR171W	0.817791	0.196694	0.184512	0.83684		YMR221C	-1.05691	-0.173268	0.302827	-0.548253
YMR197C	0.818485	0.185436	-0.0144112	0.651092		YLR373C	-1.0568	0.0504488	-0.0595429	-1.1384
YML026C	0.819989	-0.117426	-0.0301122	0.937155		YDR456W	-1.05281	-0.212736	0.0803054	-0.731648
YLR094C	0.820239	0.153139	0.30966	1.01124		YDR376W	-1.05181	0.199536	0.241966	-0.975775
YKL172W	0.821585	0.239395	-0.429522	0.184527		YLR354C	-1.05178	0.000524442	0.0701058	-0.953598
YDR498C	0.821716	0.392588	-0.00888517	0.447208		YPR095C	-1.05123	-0.183094	-0.469031	-1.30831
YOR058C	0.822063	0.154571	-0.305192	0.38565		YOL020W	-1.0505	-0.0921743	0.281279	-0.647937
YHR010W	0.822327	-0.194003	-0.192178	0.855323		YNL291C	-1.04683	-0.127754	0.334709	-0.554018
YMR198W	0.825657	-0.158198	-0.984318	0.0318747		YOR016C	-1.04484	0.0232508	0.754041	-0.285023
YNL292W	0.827932	0.000416093	0.00503863	0.858862		YGL040C	-1.04306	-0.105849	0.108983	-0.795978
YGR187C	0.82963	0.265244	0.00397189	0.598227		YMR157C	-1.04106	-0.112231	0.353338	-0.545683
YBR215W	0.829937	0.137755	-0.717676	0.00685615		YNL023C	-1.03909	0.0481247	-0.366229	-1.42492
YPL135W	0.830344	-0.398387	0.0674702	1.32945		YDR232W	-1.0387	-0.148701	-0.0113089	-0.870921
YDR100W	0.830895	0.0332955	-0.0792501	0.751762		YHR112C	-1.03754	-0.186431	0.154225	-0.659834
YMR128W	0.830982	0.284374	0.0434854	0.614372		YMR266W	-1.03618	-0.0959728	0.22998	-0.682515
YLR337C	0.831028	0.151142	-0.584038	0.121442		YPL128C	-1.03616	-0.0877539	0.0300139	-0.892825
YFR048W	0.831285	-0.0435653	-0.110573	0.791475		YHL011C	-1.03418	-0.140776	0.111319	-0.747199
YGR005C	0.83135	0.302783	-0.193321	0.369071		YMR013C	-1.03213	-0.00697811	-0.367181	-1.367
YDR086C	0.831745	-0.00609857	-0.254177	0.617038		YOR063W	-1.03002	-0.0786235	0.298761	-0.623802
YDR161W	0.832617	0.150304	0.0107659	0.720514		YMR135C	-1.02863	0.164581	0.312305	-0.850235
YPL217C	0.832692	0.131202	-0.113009	0.614072		YML115C	-1.02781	-0.0433903	-0.529815	-1.48759
YMR031C	0.835164	0.0700403	-0.314866	0.482623		YDL140C	-1.0195	-0.13769	-0.136955	-0.987946
YCL057C-A	0.835803	-0.130025	0.143362	1.13917		YGR106C	-1.0178	0.0494401	0.659628	-0.376626
YBR048W	0.838128	-0.105227	0.259303	1.23297		YNL283C	-1.01768	-0.259997	0.226735	-0.499489
YNL215W	0.83825	0.263234	-0.397555	0.19846		YDR188W	-1.0167	-0.148051	0.227239	-0.612488
YIL123W	0.839215	0.0168838	0.218763	1.07047		YJL168C	-1.01623	-0.0384761	-0.596934	-1.54469
YMR038C	0.840792	-0.0867883	-0.0599269	0.896187		YJL196C	-1.01471	-0.138416	0.412559	-0.431549
YOR065W	0.843602	0.129395	-0.0480513	0.696521		YLR088W	-1.01417	-0.0693611	-0.106428	-1.02074
YKL032C	0.847391	0.142248	-0.615699	0.116237		YKL201C	-1.01188	0.0880314	0.631099	-0.438689
YLR002C	0.849874	0.150381	-0.0184203	0.703914		YFL045C	-1.01122	-0.296821	-0.104377	-0.789479
YBL085W	0.850496	0.180745	-0.319383	0.3778		YCR051W	-1.01121	-0.0309722	0.105971	-0.837321
YHR072W-A	0.851144	0.0966126	-0.355278	0.428894		YGL012W	-1.00785	-0.0308651	0.134161	-0.814228
YML074C	0.851552	0.228697	-0.337932	0.313484		YBR031W	-1.00701	-0.235907	-0.0245291	-0.764745
YDL014W	0.85218	0.0976454	-0.306524	0.472218		YHR072W	-1.00548	0.202398	0.166679	-1.0146
YMR230W	0.85258	0.0402405	0.0146871	0.858145		YPR019W	-1.00532	-0.032096	-0.0671737	-1.01002
YEL050C	0.852853	-0.187736	0.18919	1.26048		YIR010W	-1.00499	-0.521872	-0.732533	-1.17631
YNL163C	0.854338	0.201328	-0.142291	0.539443		YFR044C	-1.00362	-0.0652528	0.362371	-0.545845
YKL179C	0.856249	0.237339	0.0603116	0.704857		YJL111W	-1.00223	-0.0114312	-0.153193	-1.11595
YMR136W	0.85641	0.0757168	0.263921	1.06963		YLR020C	-1.00121	0.266216	0.52252	-0.716304
YLL007C	0.856934	0.104087	-0.171625	0.614		YPR198W	-1.00098	0.187951	0.425282	-0.732959
YML069W	0.857354	0.0624895	-0.238374	0.588329		YCL040W	-0.997194	-0.0024036	0.751517	-0.209297
YKL088W	0.857869	0.0293978	-0.745151	0.114116		YER113C	-0.995857	-0.154524	0.216047	-0.59251
YHL034C	0.859149	0.142175	-0.247139	0.501844		YOL057W	-0.993343	0.0129895	0.204675	-0.774526
YKL145W	0.861129	0.277377	-0.0353613	0.57879		YKL141W	-0.992056	-0.238085	-0.071494	-0.790219
YGL048C	0.861362	0.0457703	-0.231777	0.61562		YOL060C	-0.988982	-0.0199715	-0.424328	-1.361
YOR340C	0.861706	-0.0636991	-0.22758	0.728847		YBR092C	-0.988186	0.0238392	0.370918	-0.614695
YIL116W	0.862031	-0.315584	0.0589452	1.26901		YOL003C	-0.987801	-0.230638	0.231631	-0.492425
YJL008C	0.865134	0.090776	-0.0155804	0.787474		YNL137C	-0.987593	-0.00603875	0.0311901	-0.922562
YMR285C	0.865216	0.0133325	0.197341	1.07539		YIL083C	-0.985407	-0.235382	-0.162623	-0.882716
YPR055W	0.86533	0.229049	-0.0896768	0.573312		YBR187W	-0.983896	-0.101227	0.240459	-0.610868
YKL009W	0.866076	0.296073	0.0319266	0.632471		YOR260W	-0.982689	-0.126929	-0.103244	-0.932685
YLR335W	0.867376	0.0788415	-0.417553	0.398048		YKR043C	-0.978626	-0.187883	0.148734	-0.61186
YDL153C	0.867693	0.166207	-0.539623	0.191138		YDR518W	-0.97853	-0.171205	0.39066	-0.387868
YDR308C	0.868688	-0.0288759	-0.373629	0.553934		YNL049C	-0.976085	-0.0150598	-0.00703696	-0.939211
YGR078C	0.868697	-0.0240663	0.00415706	0.923123		YHL003C	-0.976064	-0.0820522	0.0566082	-0.808843
YIL158W	0.868888	-0.0541099	-0.10504	0.8476		YOL088C	-0.974747	0.0511988	0.196495	-0.794713
YBR085C-A	0.86891	-0.157507	0.390945	1.46196		YLR206W	-0.972548	-0.201632	-0.358249	-1.09903
YER048W-A	0.869943	-0.0460079	0.326973	1.27146		YBR222C	-0.972355	-0.102696	0.318354	-0.5199
YIL008W	0.871305	-0.234316	-0.347657	0.777663		YNL284C	-0.969398	0.0511414	-0.62987	-1.61875
YOL124C	0.871762	0.246659	0.00688849	0.662393		YCR076C	-0.967857	-0.139755	-0.100093	-0.888183
YKR029C	0.872239	0.0902956	-0.168802	0.64249		YEL025C	-0.967099	0.122382	0.279469	-0.779718
YPR178W	0.872441	-0.363555	0.104378	1.37266		YBR037C	-0.966753	-0.390881	0.225284	-0.317686
YDR117C	0.872463	0.0965537	-0.167151	0.634085		YDR434W	-0.960747	-0.191326	-0.131806	-0.871587
YLR025W	0.872554	0.16745	-0.30375	0.428734		YER107C	-0.9604	-0.266301	-0.303994	-0.967135
YCR092C	0.872666	0.159227	-0.0898311	0.654043		YML031W	-0.960039	0.0170614	0.0136161	-0.937678
YNL244C	0.872749	-0.138939	-0.0578648	0.985588		YOR161C	-0.959412	-0.199604	0.450204	-0.277787
YPR035W	0.87502	0.284607	0.196882	0.815964		YPR058W	-0.958482	-0.248415	0.01029	-0.66971
YJL033W	0.875131	0.092397	-0.349022	0.460173		YKL194C	-0.957627	-0.129164	-0.0702603	-0.870029
YBR252W	0.875996	-0.2743	0.315007	1.49922		YDR205W	-0.957091	-0.12798	0.342697	-0.461553
YJL031C	0.878221	-0.0470471	-0.142227	0.817442		YDR245W	-0.957008	-0.0409912	-0.0288355	-0.919106
YER022W	0.879265	0.365998	-0.569629	-0.0264906		YGL116W	-0.956924	-0.130046	-0.00290569	-0.80337
YBR156C	0.879931	0.261248	-0.490707	0.157755		YGR286C	-0.956443	0.00869284	0.0274536	-0.902179
YER059W	0.880315	-0.0849601	-0.0125721	0.983799		YPL138C	-0.955259	-0.103869	-0.450559	-1.2735
YDL166C	0.8814	0.24934	0.35965	1.02285		YLR099C	-0.949693	-0.58813	0.161658	-0.177533
YGR279C	0.881586	-0.222918	0.214506	1.35061		YNR055C	-0.947541	-0.0545809	0.463047	-0.40238
YDR167W	0.881687	0.0913818	-0.338733	0.478275		YJR117W	-0.945761	-0.0645817	0.203975	-0.646453
YGR158C	0.884579	0.00461393	-0.0980228	0.816472		YNL241C	-0.944736	-0.094403	0.18342	-0.637963
YBR046C	0.884787	0.244212	0.258456	0.928819		YIL119C	-0.944678	-0.0322242	-0.081429	-0.967982
YML024W	0.887912	-0.132752	0.104176	1.15556		YMR217W	-0.944264	-0.11814	0.113003	-0.68492
YAR002W	0.889299	0.00723153	-0.276714	0.636331		YJL068C	-0.942599	-0.285975	0.449051	-0.171546
YPR101W	0.889334	0.0854068	-0.437059	0.398469		YER118C	-0.941377	-0.0553039	0.0067572	-0.854316
YER055C	0.890064	-0.0664575	0.241401	1.22745		YJL194W	-0.937012	0.0148453	0.430669	-0.488549
YBR237W	0.891603	0.061833	-0.0273272	0.829911		YNL014W	-0.936952	0.413197	0.3308	-0.990788
YBL071W-A	0.893854	-0.0234196	-0.0338913	0.919085		YLR179C	-0.93636	-0.141642	0.0869148	-0.678114
YNL039W	0.89468	0.181355	-0.158968	0.591589		YLR055C	-0.934081	-0.0233942	-0.406457	-1.28562
YNL175C	0.898944	0.218164	-0.174912	0.53525		YOR227W	-0.928289	0.0771435	-0.0487243	-1.02379
YGR063C	0.899256	-0.164494	0.0410827	1.14114		YOR275C	-0.927976	0.275853	0.0885466	-1.0848
YDR499W	0.901855	0.0867667	-0.225032	0.620184		YNL139C	-0.92555	0.0673651	-0.180812	-1.14372
YGL099W	0.902203	0.11599	-0.0638823	0.752287		YPL137C	-0.925299	0.0948484	-0.170392	-1.15792
YMR125W	0.902746	0.207348	0.16665	0.889506		YGL084C	-0.924961	-0.0305112	-0.100731	-0.967959
YGR150C	0.902959	0.276105	-0.275237	0.374404		YGL114W	-0.921853	-0.225171	0.324018	-0.343713
YPR145W	0.903095	0.0509983	0.177644	1.05692		YNL309W	-0.921337	0.0997753	-0.0937022	-1.08007
YGL011C	0.90358	0.109809	-0.00818757	0.814982		YHR016C	-0.921076	-0.173372	0.492522	-0.220425
YDR229W	0.90362	0.211798	-0.33696	0.380822		YGR044C	-0.91802	-0.231771	-0.0225762	-0.673048
YNL067W	0.904216	-0.0733335	0.205173	1.21271		YHR096C	-0.916878	0.0517392	1.31958	0.389783
YGR183C	0.905379	-0.05358	0.126493	1.12532		YHR202W	-0.914621	-0.159433	0.576902	-0.155985
YCR020C-A	0.906369	-0.2846	-0.391083	0.828716		YJL059W	-0.911761	-0.206525	0.856743	0.1787
YDR146C	0.907499	0.0648778	-0.437155	0.433008		YMR238W	-0.908104	-0.167336	0.744033	0.0357178
YDR178W	0.908766	-0.358794	-0.183618	1.12246		YDR410C	-0.90801	-0.197903	0.572554	-0.105094
YKL218C	0.909512	-0.542531	-0.0138707	1.46823		YBL098W	-0.907677	-0.0191302	0.247726	-0.611467
YIL130W	0.909921	0.29463	-0.0120644	0.632128		YOL062C	-0.905132	-0.211865	0.0759118	-0.586544
YDL225W	0.910441	0.0237891	-0.154375	0.760244		YGL220W	-0.90452	-0.233074	-0.824025	-1.45962
YDL099W	0.91121	-0.141967	-0.366922	0.715565		YLR186W	-0.903766	-0.209176	-0.0179415	-0.687117
YDR334W	0.911222	0.313512	0.146436	0.768804		YDR375C	-0.902919	-0.420759	-0.697868	-1.15157
YDL004W	0.914386	-0.0865539	-0.163559	0.871092		YGL107C	-0.902877	0.0933483	0.0916997	-0.873848
YER130C	0.919881	0.00463802	0.0241108	0.971733		YEL053C	-0.901836	-0.0754844	-0.643196	-1.44989
YGR086C	0.920329	0.103578	0.216648	1.06454		YDR502C	-0.901685	0.0212052	0.613259	-0.28447
YDR339C	0.920385	0.0269321	0.067937	0.991708		YDR180W	-0.901549	-0.075466	-0.51982	-1.319
YBL009W	0.922405	0.0417371	-0.257836	0.653931		YJR113C	-0.900757	-0.269908	0.214845	-0.383961
YLR285W	0.923545	0.23575	-0.0718612	0.648449		YJL117W	-0.900244	-0.0140242	-0.063644	-0.915653
YKR091W	0.924523	-0.427761	-0.297322	1.08532		YMR277W	-0.899674	0.00487878	-0.577271	-1.45547
YHL013C	0.925436	0.220129	-0.589204	0.141708		YOR220W	-0.898459	-0.280653	0.464835	-0.120497
YBR088C	0.925699	0.132536	0.327742	1.14567		YDL237W	-0.895943	-0.0824546	0.305311	-0.481219
YIL150C	0.926096	-0.0937012	-0.596166	0.443384		YER168C	-0.895526	0.138453	0.106538	-0.902628
YLR131C	0.926437	0.138061	-0.345187	0.466835		YKR028W	-0.894008	0.00104301	-0.198965	-1.0699
YDR085C	0.926739	0.623787	-0.0224601	0.303702		YEL002C	-0.89276	-0.017552	0.254274	-0.593529
YML062C	0.928084	0.20807	-0.621914	0.126033		YDR476C	-0.891306	-0.0618172	0.189287	-0.608564
YFR002W	0.928266	0.0294255	0.133649	1.05637		YLL015W	-0.891162	0.0630585	0.334716	-0.59344
YGR222W	0.929644	0.0392752	0.0862986	1.00845		YJR143C	-0.888135	-0.0694284	0.367722	-0.422855
YIL052C	0.929858	-0.0691312	-0.0534897	0.975749		YBL050W	-0.885713	-0.193605	0.0749196	-0.58396
YBR154C	0.929934	0.00770818	-0.0870261	0.867633		YDR399W	-0.885704	0.0414848	-0.0780827	-0.975055
YPL004C	0.930445	0.00598773	0.245534	1.20274		YER165W	-0.883016	-0.0101542	-0.31897	-1.16268
YMR183C	0.931561	0.0509733	-0.330051	0.581327		YAL056W	-0.882229	-0.271796	0.00161486	-0.579621
YDL135C	0.933568	0.0932325	-0.0404286	0.831182		YFL037W	-0.882032	0.0671065	0.365405	-0.552616
YJL123C	0.933863	0.141371	-0.318581	0.502293		YPR113W	-0.878579	-0.152014	-0.103947	-0.799926
YOL144W	0.93466	-0.149845	-0.0560412	1.05114		YER119C	-0.877157	0.171269	0.302899	-0.717172
YJR094W-A	0.935678	-0.0172683	-0.0545251	0.929739		YFL028C	-0.875771	-0.337321	0.014172	-0.499402
YER075C	0.937371	-0.101934	-0.11493	0.950017		YDL128W	-0.875525	-0.168277	0.316014	-0.35967
YBR138C	0.937454	-0.333751	-0.820314	0.489159		YEL055C	-0.875459	-0.0618509	-0.437902	-1.22165
YDR140W	0.937895	0.188812	0.0438206	0.814974		YDR414C	-0.874915	-0.155817	0.137368	-0.548969
YOR303W	0.93813	-0.631645	0.112869	1.71503		YLR228C	-0.872176	-0.175916	-0.104143	-0.765582
YOL041C	0.93831	0.0961142	-0.306209	0.563558		YLR231C	-0.870598	-0.0262108	0.306233	-0.504055
YLR221C	0.943491	0.0831301	-0.192229	0.696254		YDL207W	-0.870403	-0.187722	-0.376813	-1.03142
YLR117C	0.944309	0.0660777	-0.250233	0.654362		YDR111C	-0.866832	-0.224981	-0.0419261	-0.654118
YPL210C	0.946046	0.0697084	0.0483788	0.953539		YOR098C	-0.865461	-0.182444	-0.590556	-1.24303
YPR133C	0.946077	0.485053	-0.0623179	0.42409		YDL143W	-0.864891	-0.0368773	0.165838	-0.634768
YBR164C	0.948077	0.0931789	-0.321386	0.564734		YLR299W	-0.858539	-0.256052	0.161901	-0.40974
YNL091W	0.948623	0.227605	-0.328368	0.42324		YGR198W	-0.854131	0.237416	0.305855	-0.760799
YBL097W	0.949388	0.475102	0.0214617	0.525663		YML102W	-0.850807	-0.133917	0.134565	-0.557511
YLR435W	0.949399	0.245395	-0.0476407	0.694122		YCR046C	-0.849011	-0.0450309	0.256464	-0.509282
YDR463W	0.94949	0.227966	-0.209128	0.540637		YMR047C	-0.848398	-0.0482307	-0.588333	-1.36209
YPL249C	0.949509	-0.0762886	-0.147485	0.91022		YCL029C	-0.846142	-0.028239	-1.01257	-1.79593
YJR083C	0.950373	0.0119659	-0.134868	0.833329		YOL063C	-0.845993	0.103546	-0.157883	-1.08384
YPR141C	0.953529	0.525732	-0.0045656	0.450641		YGL211W	-0.84553	-0.135688	-0.440826	-1.12059
YIL154C	0.953808	0.156085	0.140064	0.965642		YLR351C	-0.84545	-0.0446504	0.0688693	-0.700886
YJL006C	0.956117	0.196118	-0.00435358	0.783625		YGL054C	-0.842146	0.0504642	0.311295	-0.550771
YOL006C	0.957529	0.197608	-0.596839	0.190323		YMR116C	-0.841367	-0.237912	0.332545	-0.241678
YJL159W	0.958621	0.0946078	0.262965	1.16019		YLR209C	-0.840293	-0.448477	0.378489	0.0263195
YBL095W	0.959993	0.116994	-0.220066	0.653503		YNR046W	-0.84024	-0.0205408	0.263754	-0.519144
YPL250C	0.960423	-1.15938	0.535194	2.686		YLR384C	-0.839545	0.16138	-0.246284	-1.21824
YPR034W	0.961083	0.217747	-0.221115	0.54755		YDR284C	-0.838709	-0.218572	0.104302	-0.48893
YKL137W	0.961732	-0.0659504	-0.491	0.571063		YLR427W	-0.835807	0.118553	0.253658	-0.669806
YML009C	0.963541	-0.305587	0.00931777	1.30926		YJL063C	-0.835327	-0.168415	0.150963	-0.480544
YDR345C	0.963726	0.0898312	0.336712	1.24049		YPL010W	-0.832062	-0.173449	0.127179	-0.501089
YGR196C	0.965254	0.279413	-0.465222	0.252467		YKL219W	-0.831629	-0.167769	0.330574	-0.306826
YOR042W	0.965391	0.126314	-0.0852621	0.781922		YNL238W	-0.829973	0.139069	-0.128151	-1.07171
YLR325C	0.965452	-0.194008	0.0112017	1.20159		YML038C	-0.82874	-0.257076	0.18932	-0.353896
YMR239C	0.965469	0.0110439	-0.511655	0.467558		YDR012W	-0.827227	-0.253236	0.0514029	-0.491764
YMR048W	0.968019	0.0576546	-0.135194	0.797853		YGR281W	-0.825531	-0.0234113	0.0251056	-0.748211
YOL140W	0.968026	-0.491874	0.232049	1.71956		YBR241C	-0.824842	0.0281705	0.253099	-0.569396
YDL031W	0.970586	0.030923	-0.245007	0.72287		YKR002W	-0.820121	-0.136709	0.0394106	-0.612401
YOR046C	0.971898	0.108682	0.133471	1.02679		YJR127C	-0.818855	0.144763	-0.103008	-1.03937
YPL228W	0.972557	0.23272	-0.178227	0.589818		YNL287W	-0.818765	-0.174368	-0.456439	-1.07229
YNL268W	0.972926	0.0381654	0.162833	1.12572		YLR447C	-0.818438	0.0816479	-0.0150228	-0.886664
YPR056W	0.973113	0.136873	-0.0325066	0.834446		YNR016C	-0.815649	-0.15316	-0.0283755	-0.662488
YKL063C	0.973405	0.0232147	-0.335278	0.644248		YIL009W	-0.81477	-0.0100268	0.319434	-0.455748
YDL133C-A	0.974394	0.393879	0.353844	0.967588		YPR033C	-0.814547	-0.0783297	0.0518196	-0.654867
YPL120W	0.977358	0.385906	-0.0757404	0.550256		YLR359W	-0.8133	-0.045854	0.0153132	-0.719767
YLR074C	0.978098	-0.237065	-0.472234	0.769184		YNL045W	-0.812514	-0.136755	0.629075	-0.0147838
YMR002W	0.979452	-0.196752	0.254824	1.4645		YKL157W	-0.811418	0.0695892	0.280674	-0.571667
YGR145W	0.979503	0.289725	-0.218771	0.494078		YBR094W	-0.810627	0.196409	-0.19028	-1.17033
YDR473C	0.979719	0.421084	-0.096995	0.492514		YLR241W	-0.805102	-0.201885	0.0529069	-0.521905
YJL173C	0.979995	0.119972	0.337987	1.22838		YGR117C	-0.804475	-0.0651068	0.371427	-0.344594
YIR003W	0.982205	0.19647	-0.230973	0.585129		YML078W	-0.80363	-0.153684	0.245806	-0.371021
YGL064C	0.982432	0.363954	-0.0699656	0.574569		YJL133C-A	-0.802426	-0.135764	0.66074	0.0246849
YER070W	0.983791	0.137177	0.364986	1.23834		YJL189W	-0.801568	0.150379	0.0108952	-0.908479
YNL078W	0.984561	-0.0479499	0.110987	1.17218		YNL293W	-0.801455	-0.255863	-0.128136	-0.644921
YMR062C	0.984616	-0.169962	0.0365503	1.21926		YGL173C	-0.80114	0.0746012	0.180806	-0.666538
YDL065C	0.98468	0.299563	-0.167897	0.552316		YHR119W	-0.800309	-0.147001	-0.361129	-0.984219
YOR194C	0.98564	0.214863	-0.428026	0.37039		YDL020C	-0.799542	-0.370894	-0.107768	-0.502267
YDR083W	0.985908	0.150082	-0.425447	0.437658		YKL038W	-0.799369	-0.161135	-0.662046	-1.2668
YLR298C	0.98674	0.0802148	-0.546716	0.389873		YLR212C	-0.796923	-0.119188	0.151513	-0.492299
YBR275C	0.988079	0.231725	-0.765678	0.0146571		YDR510W	-0.794897	0.0608862	0.0263909	-0.795712
YML073C	0.988535	-0.104455	0.13568	1.25822		YLR361C	-0.794592	0.21176	0.269208	-0.713409
YOR315W	0.988947	0.143466	-0.451535	0.422311		YDR406W	-0.793107	-0.564586	-0.414358	-0.613074
YMR260C	0.989362	0.33775	-0.140284	0.542322		YDL121C	-0.79193	0.34576	-0.0605463	-1.17041
YER077C	0.989972	0.175585	-0.419933	0.417492		YJL171C	-0.791446	-0.232662	0.551612	0.0247414
YER029C	0.990437	0.255008	-0.158333	0.608779		YML029W	-0.790139	0.279514	0.348523	-0.692797
YIL018W	0.991356	-0.259607	0.0137964	1.29449		YFL022C	-0.783127	-0.0686532	0.13465	-0.549969
YOR077W	0.991722	-0.234077	-0.903221	0.358528		YOR116C	-0.778588	0.0291586	-0.0951671	-0.875156
YDR171W	0.992871	0.184278	0.0962356	0.936174		YEL032W	-0.776419	-0.00867193	0.0658867	-0.673448
YDL106C	0.993078	0.445036	-0.174787	0.399799		YLL048C	-0.775411	-0.0545672	0.465894	-0.227442
YPL045W	0.993096	0.138181	0.00824353	0.88814		YGL203C	-0.774681	0.238501	-0.0834173	-1.06921
YOR327C	0.993148	-0.0145759	-0.0655671	0.980124		YNR013C	-0.774147	0.118164	0.378857	-0.483173
YLR398C	0.993268	0.283387	-0.0680305	0.668751		YBL005W	-0.773304	-0.107179	0.397031	-0.245981
YPR008W	0.99385	-0.0122079	-0.266351	0.773074		YBR003W	-0.773009	-0.312206	-0.141952	-0.574954
YLR424W	0.995219	0.0150278	-0.208098	0.807517		YBL015W	-0.770719	-0.105509	0.649895	0.0183833
YDR429C	0.995889	0.0136232	-0.0307365	0.981076		YDR407C	-0.770455	0.19993	-0.174751	-1.1138
YOR247W	0.998285	-0.410035	0.0790847	1.5172		YOL092W	-0.769256	-0.091922	-0.0458825	-0.693687
YOL149W	0.998705	0.176282	0.251747	1.10121		YOR066W	-0.767818	0.167956	-0.203925	-1.11025
YGR105W	0.99875	-0.00160589	-0.282736	0.75189		YHR123W	-0.767027	-0.0208398	0.461395	-0.256772
YPL089C	1.0013	0.26703	-0.481461	0.280504		YHR098C	-0.766386	-0.0785492	-0.136385	-0.791012
YER051W	1.00216	0.257029	-0.218136	0.559341		YLR459W	-0.764863	-0.27042	-0.277592	-0.744724
YJL151C	1.00318	-0.106075	0.268233	1.41435		YDR291W	-0.76437	-0.400297	-0.268097	-0.600401
YIL045W	1.00585	0.415626	-0.00992545	0.60997		YMR155W	-0.763756	-0.0508953	0.468384	-0.216213
YPL078C	1.00664	-0.0315514	-0.128494	0.939976		YDR251W	-0.763159	-0.0285889	0.00937629	-0.694583
YOL115W	1.00792	0.368194	0.258119	0.921624		YGL160W	-0.763158	-0.350198	-0.00899199	-0.396833
YBR079C	1.00884	0.173824	-0.133234	0.728418		YBL011W	-0.762397	0.0149297	0.247054	-0.498583
YJR042W	1.00951	0.241105	-0.0211844	0.777397		YMR171C	-0.761642	0.0804688	0.0565317	-0.758887
YGL103W	1.01098	-0.12559	-0.098869	1.06745		YLL031C	-0.759061	0.0897849	0.205843	-0.617274
YDL191W	1.01529	0.111462	-0.163914	0.770069		YJL186W	-0.755097	0.0142109	0.49965	-0.241324
YDR246W	1.01554	0.536262	0.180639	0.68403		YER081W	-0.754554	-0.401639	0.451324	0.125779
YAL024C	1.01821	0.24585	-0.263952	0.538032		YCR043C	-0.753734	0.0714694	-0.411059	-1.20562
YEL012W	1.01894	-0.273373	-0.609709	0.711421		YKR092C	-0.752221	0.0822813	0.0529464	-0.75283
YNL002C	1.01915	0.0994861	-0.199762	0.746264		YCR061W	-0.75034	0.0436452	0.34606	-0.418061
YFR004W	1.0213	0.0898435	-0.0106221	0.951791		YOR215C	-0.75025	-0.073875	0.224773	-0.417466
YDR447C	1.02303	-0.0174639	0.0794209	1.15004		YLR207W	-0.750004	0.153381	0.415826	-0.463866
YGL098W	1.02346	0.220698	0.138872	0.971268		YKL127W	-0.749275	-0.162882	0.291204	-0.264405
YBR256C	1.02493	-0.23133	0.138944	1.42493		YBR172C	-0.748666	0.0568992	-0.641167	-1.41691
YDL136W	1.0253	0.120008	-0.172822	0.762647		YJR137C	-0.748637	-0.098888	-0.134409	-0.753315
YLR022C	1.02711	0.0548964	-0.358872	0.646256		YLR291C	-0.744772	-0.158786	0.0875404	-0.468098
YER012W	1.02729	-0.000877158	0.0238847	1.08345		YHR074W	-0.743452	0.0678736	0.125288	-0.656811
YHR005C-A	1.02731	-0.292263	-0.736727	0.614633		YER125W	-0.742758	-0.227542	-0.0310512	-0.51606
YLR344W	1.02797	-0.148458	-0.107015	1.10149		YDL084W	-0.742664	-0.132002	-0.221428	-0.802
YLR369W	1.02852	0.147771	0.140276	1.05582		YJL044C	-0.741189	0.120336	-0.114302	-0.940346
YMR311C	1.02962	0.207796	-0.272338	0.572023		YGR119C	-0.740004	-0.0977079	-0.428565	-1.04109
YDR025W	1.02977	-0.124323	0.266811	1.45119		YOR285W	-0.738794	-0.306159	-0.162229	-0.558856
YER030W	1.03015	0.432944	-0.678343	-0.0467166		YDR452W	-0.738272	-0.0720133	0.0561157	-0.584547
YPL013C	1.03139	0.0147921	-0.0494607	1.00247		YMR235C	-0.738078	-0.0187329	0.0539426	-0.636074
YML116W	1.03152	-0.159925	0.348068	1.56325		YDR264C	-0.737727	-0.0212619	0.12374	-0.563155
YDL156W	1.03204	-0.282467	-0.229101	1.11707		YBL079W	-0.733633	-0.0320267	-0.447852	-1.12215
YGL171W	1.03521	0.38307	-0.0544115	0.624542		YDL212W	-0.730895	-0.0892762	-0.12688	-0.740112
YNL050C	1.03551	0.34925	-0.374108	0.332963		YPL184C	-0.73081	-0.233416	-0.115381	-0.58174
YDR513W	1.03562	-0.107614	-0.0993994	1.0759		YDR301W	-0.729086	-0.083813	-0.117554	-0.735084
YDR529C	1.03688	-0.0768677	-0.147446	1.00142		YKR079C	-0.728304	0.144374	-0.119385	-0.961098
YDR168W	1.03691	0.0829269	-0.504526	0.47795		YBR205W	-0.727563	0.0431623	0.254755	-0.486055
YLR052W	1.03789	-0.249896	-0.719205	0.601841		YOL082W	-0.727151	-0.0949059	0.0831692	-0.530113
YFR031C-A	1.03897	-0.198726	-0.00525672	1.26202		YKL213C	-0.725508	-0.125891	-0.202883	-0.770278
YMR111C	1.03965	0.473232	-0.0808869	0.519849		YER005W	-0.724461	-0.030142	0.214532	-0.453181
YMR255W	1.03986	0.108974	-0.575125	0.393099		YBR189W	-0.724138	-0.0878724	-0.195972	-0.803336
YNL096C	1.03995	0.00642178	-0.0928684	0.971592		YNL035C	-0.722392	-0.372737	0.365126	0.0453616
YDL184C	1.04089	0.346968	0.321805	1.04832		YOR138C	-0.72198	0.0999589	0.154504	-0.633431
YEL061C	1.04093	0.0927629	-0.21652	0.754227		YDL145C	-0.721802	-0.201472	-0.257626	-0.74839
YKR077W	1.04124	0.0357092	0.165549	1.20387		YGR028W	-0.721556	-0.0351876	0.352568	-0.304721
YPR047W	1.04187	0.0777599	0.0219917	1.01578		YBR041W	-0.721025	0.125442	0.596161	-0.218686
YHL002W	1.04273	0.140001	0.00535446	0.939389		YBR102C	-0.720505	-0.169208	-0.519522	-1.04265
YKR022C	1.04346	0.112013	-0.579922	0.380326		YEL047C	-0.719979	-0.0692395	0.37248	-0.248514
YJR134C	1.04454	0.300638	-0.49239	0.269702		YGR274C	-0.719779	-0.168032	-0.393772	-0.91753
YDL209C	1.04503	-0.121958	-0.482264	0.71334		YDL195W	-0.718678	-0.0355842	-0.225233	-0.879246
YGR239C	1.04534	-0.00756971	0.0194865	1.10227		YHR019C	-0.716419	-0.123376	0.251073	-0.312445
YLL009C	1.04731	0.326704	0.308132	1.07171		YER110C	-0.715752	-0.073661	0.208537	-0.405655
YCR009C	1.04883	0.0257945	0.0557968	1.111		YOR251C	-0.711983	-0.0623423	-0.0336497	-0.652131
YMR091C	1.04949	0.115353	-0.557436	0.405973		YHR137W	-0.710778	-1.5018	0.055044	0.883208
YKL186C	1.05064	-0.0533345	0.0796096	1.21022		YMR246W	-0.710417	-0.0279155	0.0446855	-0.607496
YGL147C	1.05107	-0.12861	0.135087	1.34421		YHR190W	-0.706494	0.0315163	0.240219	-0.468599
YHR063C	1.0524	0.244917	0.0489021	0.883377		YDL188C	-0.706379	-0.333801	-0.167573	-0.503845
YIR024C	1.05308	0.0854018	-0.0353799	0.959658		YKR018C	-0.70566	0.182374	0.118169	-0.739817
YDR449C	1.05618	0.280959	-0.132902	0.665411		YMR208W	-0.703703	0.0561897	-0.0879018	-0.818115
YML105C	1.05667	0.0620637	-0.148416	0.877169		YHR149C	-0.702879	0.231356	-0.633641	-1.53569
YOR232W	1.05813	0.0610427	0.0674312	1.09421		YJL121C	-0.70217	-0.260935	0.172552	-0.236704
YCL061C	1.05924	0.234764	-0.4924	0.357708		YLR100W	-0.702144	-0.0800128	-0.161097	-0.75449
YER082C	1.0626	0.106319	-0.453136	0.527617		YDR436W	-0.700244	-0.0902231	0.499914	-0.0792507
YPL151C	1.06287	-0.245515	-0.674047	0.66581		YNL154C	-0.695328	-0.0110072	-0.35067	-1.00513
YDR224C	1.06298	-0.0807009	0.159404	1.33441		YDL174C	-0.69529	0.0358928	0.146965	-0.551266
YMR024W	1.06506	0.0725299	-0.0366414	0.985323		YLR040C	-0.693745	-0.354395	0.14447	-0.17504
YJR014W	1.066	0.190189	-0.23046	0.674334		YOR023C	-0.693148	-0.250357	-0.360754	-0.774075
YNL015W	1.06667	0.0981729	0.127635	1.12587		YJL129C	-0.690167	-0.15216	0.0565517	-0.459429
YMR112C	1.06703	-0.16314	-0.24371	1.01387		YML067C	-0.685369	0.106221	0.0701095	-0.694287
YLR238W	1.06722	0.00477945	-0.60732	0.479259		YLR430W	-0.685293	-0.186391	-0.293842	-0.765558
YLR309C	1.06793	0.390748	-0.448922	0.25805		YPL131W	-0.685177	-0.159942	0.25268	-0.243644
YKL139W	1.06992	-0.239482	0.0714059	1.41562		YFR041C	-0.682256	-0.190779	-0.113818	-0.585859
YLR449W	1.07232	0.235868	0.0127561	0.877739		YML117W	-0.681844	0.0358181	-0.551169	-1.23732
YDR276C	1.075	-0.288825	-0.374189	1.02267		YAL019W	-0.681556	-0.0963262	-0.647765	-1.20585
YGL226C-A	1.07555	0.0111654	-0.0887463	1.00486		YHR020W	-0.681048	-0.0930112	0.221222	-0.337937
YOR274W	1.07764	-0.00222165	-0.177654	0.933254		YNL243W	-0.680543	-0.0313876	-0.208187	-0.827191
YOR113W	1.07976	0.248653	-0.1361	0.72103		YJR051W	-0.678237	-0.0927596	0.455568	-0.100147
YIR004W	1.08031	0.211284	-0.274884	0.623231		YLR071C	-0.677246	-0.0718579	-0.634571	-1.21481
YDL178W	1.08292	0.270378	-0.0019717	0.840551		YMR297W	-0.675806	-0.223664	0.487588	0.0662668
YIL069C	1.08344	-0.202491	-0.116744	1.2		YER114C	-0.674351	-0.112362	-0.328693	-0.858004
YDR478W	1.08396	0.00535609	-0.228817	0.875046		YHR045W	-0.673544	0.43841	0.484292	-0.598267
YGR118W	1.08495	0.0100226	-0.259932	0.845541		YML128C	-0.672141	-0.00589182	0.38752	-0.243723
YNL079C	1.08538	0.270855	-0.109363	0.737244		YNR031C	-0.671152	0.0602195	-0.232106	-0.933893
YBL026W	1.08576	0.276161	0.559762	1.39804		YOR021C	-0.67107	0.156117	-0.137491	-0.933124
YPL065W	1.08616	0.570727	0.140683	0.690927		YGL233W	-0.667862	-0.00226444	-0.0581717	-0.698198
YEL060C	1.08729	0.193055	0.350291	1.27468		YML125C	-0.66625	-0.134265	0.299774	-0.204514
YJL053W	1.09172	0.189703	-0.0651806	0.867904		YOR108W	-0.664801	-0.0592161	-0.0960417	-0.67264
YFL017W-A	1.09273	0.468405	-0.276454	0.37628		YGR123C	-0.663912	-0.169819	-0.114606	-0.580638
YMR299C	1.09443	-0.08884	0.0688515	1.2791		YDL190C	-0.662628	-0.116401	0.505294	-0.0165094
YBR114W	1.09454	0.165199	-0.338305	0.617288		YCL014W	-0.660633	0.0576795	-0.453089	-1.14491
YPR112C	1.09618	0.0763342	-0.302802	0.746222		YDR335W	-0.658044	-0.00324879	-0.109871	-0.737999
YOL077W-A	1.09822	0.147755	0.611679	1.59654		YLR019W	-0.657129	-0.255212	-0.208879	-0.582445
YDL130W	1.09851	-0.127638	-0.136671	1.11984		YOR171C	-0.653339	-0.102317	-0.0788331	-0.599685
YGR186W	1.09981	0.159103	-0.454124	0.512948		YJL167W	-0.650695	0.0589956	-0.317889	-0.997356
YOR265W	1.10538	0.54199	0.196589	0.790572		YPL116W	-0.65005	-0.37584	-0.249587	-0.497386
YER146W	1.10585	-0.270632	-0.517963	0.891872		YJL076W	-0.649791	-0.0103848	-0.839043	-1.45357
YOR337W	1.10639	-0.296243	-0.291475	1.1412		YMR079W	-0.649284	0.0065058	0.0306048	-0.595788
YHR141C	1.10796	-0.155382	-0.342316	0.952605		YJR065C	-0.649191	-0.0367208	0.21097	-0.370817
YJL020C	1.10801	0.222004	-0.464043	0.452822		YNR021W	-0.647138	-0.0779375	0.135599	-0.4053
YOR363C	1.10865	0.0538326	-0.18929	0.889859		YNL005C	-0.645768	-0.119663	-0.338634	-0.837274
YGR209C	1.10986	-0.230928	0.125479	1.5005		YDR294C	-0.64499	0.0750972	0.424805	-0.265274
YNL166C	1.11067	0.252712	0.0772434	0.966646		YOL002C	-0.644587	-0.183211	0.15056	-0.279975
YOR045W	1.11154	-0.372807	0.197182	1.69487		YGL202W	-0.642414	-0.180996	0.0463075	-0.386013
YHR162W	1.11169	-0.229649	0.209056	1.58154		YOR320C	-0.641426	-0.223878	-0.377558	-0.764981
YNL107W	1.11216	-0.0548809	-0.264745	0.934294		YCR057C	-0.638965	0.114401	-0.0332204	-0.759427
YOR216C	1.11471	0.188107	-0.226205	0.726788		YJR015W	-0.638307	-0.193379	0.46822	0.0544465
YER006W	1.11655	0.100565	0.0138403	1.05809		YBR023C	-0.637139	0.0649173	0.288572	-0.386249
YML063W	1.11675	0.00401604	-0.116174	1.02584		YNL071W	-0.632433	0.0507863	0.0814722	-0.571087
YFR049W	1.11682	0.192816	-0.130836	0.829199		YGR125W	-0.632216	0.0774961	0.139154	-0.543267
YPR187W	1.11734	-0.0367733	-0.171195	1.0158		YJR105W	-0.632171	-0.204782	0.455904	0.0579285
YHR148W	1.11736	-0.119504	-0.0324937	1.23454		YHR181W	-0.631735	0.0461828	0.307726	-0.340332
YDL192W	1.11909	-0.0191559	0.211749	1.37869		YIL109C	-0.629324	0.0163643	0.128197	-0.489203
YLR143W	1.12042	0.319046	0.0646306	0.899496		YPL218W	-0.628607	-0.00781467	0.296913	-0.291115
YOL078W	1.12151	0.0852833	-0.28016	0.790805		YNL172W	-0.627058	-0.0440053	-0.0629297	-0.615995
YDR356W	1.12177	0.235072	-0.414369	0.504783		YMR110C	-0.626681	0.0342707	0.345551	-0.285969
YKL049C	1.12429	0.553916	-0.29036	0.312497		YER023W	-0.626142	-0.0339765	0.319922	-0.239611
YML025C	1.12454	0.213457	0.0254373	0.968995		YGL021W	-0.624624	-0.119456	-0.64954	-1.12304
YML094W	1.125	0.285261	-0.358278	0.515834		YHR132C	-0.623609	0.151646	0.246688	-0.497747
YBL018C	1.12556	0.319539	-0.112964	0.731801		YDL171C	-0.623411	0.0403495	0.121492	-0.514151
YBR231C	1.12571	-0.151017	-0.503929	0.805886		YNL312W	-0.621716	0.146073	0.421878	-0.312178
YGL219C	1.12658	0.180051	0.0636539	1.04104		YJL052W	-0.621618	-0.0895291	0.396591	-0.101324
YLR126C	1.12826	0.3132	0.0754641	0.913829		YKL073W	-0.620834	0.18389	0.268669	-0.510276
YML041C	1.12856	0.459022	0.00681549	0.712208		YML072C	-0.620381	-0.0811736	0.057734	-0.45275
YNL031C	1.13069	-0.0492092	0.111998	1.32291		YDR034C	-0.618977	-0.194125	-0.491407	-0.88833
YDR239C	1.13222	-0.171519	-0.231182	1.10364		YML075C	-0.614457	-0.129075	0.336496	-0.122209
YMR005W	1.133	0.192929	-0.471002	0.49946		YDR072C	-0.610493	0.122454	0.29252	-0.408304
YNL162W	1.13386	-0.177676	-0.316891	1.0262		YBR132C	-0.610435	-0.295858	0.171579	-0.109374
YNL325C	1.13466	0.425429	0.00433058	0.733366		YLR422W	-0.606398	-0.0193814	-0.0393661	-0.59669
YHR152W	1.13678	0.142504	-0.484225	0.541545		YKL126W	-0.605401	-0.0607522	-0.071926	-0.586896
YOR047C	1.13719	-0.151527	-0.170778	1.14776		YBR139W	-0.60446	-0.184325	0.371465	-0.0198935
YJL200C	1.13789	-0.0614503	-0.115168	1.11131		YDL236W	-0.604239	-0.0192253	0.312478	-0.239592
YGL029W	1.13819	-0.313976	-0.290181	1.19733		YNR050C	-0.601396	-0.218717	0.177721	-0.175484
YBR119W	1.14025	-0.0871046	-0.0259006	1.23438		YJL026W	-0.601191	-0.00349449	0.617631	0.050955
YHR085W	1.14693	0.406786	-0.246054	0.514334		YLR027C	-0.599277	-0.148354	0.288607	-0.131083
YDR316W	1.14731	-0.237902	-0.161776	1.24851		YIL005W	-0.59774	-0.0294143	-0.382816	-0.92233
YGR081C	1.1492	0.30223	-0.216958	0.655083		YAL003W	-0.596536	-0.0359032	0.0831693	-0.448041
YDL043C	1.14953	-0.0585817	-0.217377	1.02607		YCR067C	-0.595794	0.160742	0.0998688	-0.625916
YER159C	1.14957	-0.0959739	-0.379107	0.899018		YHR117W	-0.595605	0.0937708	0.0498337	-0.617613
YPL253C	1.15291	0.0577836	-0.424325	0.698851		YOR311C	-0.590982	-0.211941	-0.0741785	-0.421057
YMR132C	1.15801	0.741303	-0.358439	0.0873862		YDR127W	-0.586946	-0.000798907	0.0247815	-0.532746
YFR001W	1.15821	0.147006	-0.567983	0.476513		YLR258W	-0.586921	-0.0630973	0.327719	-0.165194
YER074W	1.15859	-0.135674	-0.0752685	1.24965		YPL231W	-0.585632	0.0747144	0.50748	-0.124728
YDR305C	1.15969	-0.0588864	-0.0129665	1.23463		YDR182W	-0.584644	-0.0628565	0.212119	-0.279723
YKL122C	1.16185	0.036885	-0.199954	0.949634		YDR141C	-0.584235	0.121172	0.0420095	-0.635192
YNR054C	1.16272	0.243155	-0.443643	0.501711		YDR047W	-0.583702	-0.287443	-0.0827122	-0.350736
YJL181W	1.16293	0.3269	-0.179415	0.679591		YHR082C	-0.582788	-0.357918	0.48464	0.280965
YGL212W	1.16408	0.396566	-0.088795	0.70901		YNL074C	-0.580905	-0.34948	-0.297164	-0.498906
YGR058W	1.16445	0.00844469	0.115777	1.30598		YMR105C	-0.580608	0.136681	0.540106	-0.142813
YBR258C	1.16513	0.517865	0.135408	0.811383		YHR135C	-0.57966	-0.127553	-0.729182	-1.15994
YOR181W	1.16744	0.341696	-0.750928	0.0893078		YBR218C	-0.577399	-0.0462082	0.319981	-0.183677
YHR208W	1.17042	0.021439	0.302853	1.48089		YHR026W	-0.573713	-0.110401	0.579686	0.14486
YMR109W	1.17205	0.179508	-0.154834	0.863887		YHR008C	-0.572445	-0.169319	0.477486	0.110232
YDR227W	1.17392	-0.252721	-0.730556	0.732729		YGR199W	-0.571714	-0.287893	0.190126	-0.062218
YBR153W	1.17462	0.167831	0.25493	1.29115		YIL030C	-0.570406	-0.0279701	0.446122	-0.0674264
YBR131W	1.17467	0.283967	-0.117866	0.802274		YDR119W	-0.563691	-0.0527658	-0.041442	-0.523264
YGL244W	1.17502	0.190288	-0.197833	0.814726		YLR138W	-0.562674	-0.0615467	-0.298242	-0.768728
YKR042W	1.17882	0.0842402	-0.0383335	1.08522		YKL024C	-0.562608	-0.199899	0.015376	-0.317144
YMR256C	1.18055	0.155068	-0.140823	0.935456		YJR075W	-0.561048	0.113451	-0.209029	-0.854282
YOL133W	1.18177	0.129984	0.024397	1.10751		YLR372W	-0.556127	-0.126108	0.115061	-0.286582
YHR005C	1.18319	0.239511	-0.0628569	0.91014		YEL013W	-0.555543	-0.0874856	0.317162	-0.120287
YLR045C	1.18424	0.303837	-0.245186	0.663791		YHR104W	-0.554787	-0.129537	0.188456	-0.203509
YKL156W	1.18558	-0.0357055	0.274472	1.52775		YGR060W	-0.554565	-0.0688371	0.277107	-0.17998
YBL078C	1.18958	0.782352	0.0152882	0.459482		YDL058W	-0.554487	0.177685	-0.393196	-1.09819
YPR094W	1.19029	0.450621	-0.183809	0.586386		YBR059C	-0.554286	-0.0123767	-0.543037	-1.05621
YKR057W	1.19277	-0.126386	-0.0847066	1.26677		YPR105C	-0.551949	-0.00750941	-0.253446	-0.771063
YPL077C	1.19422	0.0389586	-0.325498	0.864595		YMR071C	-0.550936	-0.0421112	0.391609	-0.0862255
YDR210W	1.19639	-0.182303	-0.230896	1.18019		YPL117C	-0.549321	-0.0602538	-0.230312	-0.688627
YHR097C	1.198	0.0676862	0.0632316	1.22753		YBR158W	-0.548021	0.106463	-0.274407	-0.895701
YBR095C	1.19995	0.0911952	-0.0960159	1.04954		YKR048C	-0.546958	0.15639	-0.0116182	-0.683792
YDR323C	1.20046	0.464204	-0.359329	0.407343		YMR261C	-0.544158	-0.198753	0.0430012	-0.270897
YGL096W	1.20088	0.424586	0.380213	1.19492		YGR191W	-0.543744	-0.124716	0.0445079	-0.347041
YOR281C	1.20373	0.0633937	-0.18224	0.990356		YKL014C	-0.539131	0.227439	0.0963892	-0.645332
YJL203W	1.20815	0.142966	-0.209072	0.885714		YCL043C	-0.538772	-0.0646184	0.598425	0.154816
YER047C	1.20825	0.123948	-0.441506	0.66531		YHR205W	-0.538514	-0.331434	-0.103064	-0.279263
YML091C	1.20867	-0.0344634	0.00786224	1.28016		YDL198C	-0.538456	-0.326485	0.261697	0.0773752
YBR182C	1.21054	0.0938905	0.213033	1.35712		YDR194C	-0.537479	-0.0788063	-0.297459	-0.727473
YKL007W	1.21168	0.078193	-0.0870611	1.07506		YDR062W	-0.53694	-0.1054	0.414113	0.0103888
YOR193W	1.21343	-0.522687	-0.352776	1.41618		YAL044C	-0.536592	-0.0558949	0.0347197	-0.411657
YKL082C	1.21513	0.318005	-1.03292	-0.104183		YGR261C	-0.534191	0.0616358	0.111701	-0.455937
YLR406C	1.21903	-0.119495	-0.227697	1.1425		YPL063W	-0.53097	0.123878	-0.285689	-0.914303
YOR091W	1.22135	0.157156	-0.244922	0.84099		YMR080C	-0.530498	-0.165564	-0.507948	-0.844332
YIL063C	1.22137	0.261712	-0.617403	0.367955		YMR226C	-0.525089	-0.00627818	0.243931	-0.242392
YGR208W	1.22357	0.203439	-0.0319763	1.01986		YPL270W	-0.523775	0.113079	0.0734856	-0.52887
YNR034W-A	1.22814	-0.539788	0.46792	2.30286		YLR084C	-0.521798	-0.189246	-0.0543873	-0.357464
YKR035W-A	1.23081	-0.0404276	0.0195364	1.32699		YDR170C	-0.519042	-0.0531584	-0.0466694	-0.482381
YFL013C	1.23215	0.181141	-0.257667	0.819496		YHR200W	-0.516736	0.121803	-0.231831	-0.839173
YPL179W	1.23224	0.218673	0.128649	1.17696		YJR066W	-0.515627	0.33434	-0.0687801	-0.892536
YPR180W	1.23388	0.58346	0.130631	0.807979		YOR270C	-0.513643	-0.147212	0.221739	-0.115858
YDR139C	1.23479	0.093563	0.238526	1.40958		YJR059W	-0.511102	-0.0166325	0.0552629	-0.409884
YLR194C	1.23593	0.276114	0.601769	1.59586		YDL226C	-0.509777	-0.0552378	-0.0177177	-0.44297
YAL035W	1.23797	0.213046	0.0218787	1.07495		YHR025W	-0.507226	-0.130982	0.464479	0.118844
YDR121W	1.24173	-0.262232	-0.509277	1.02986		YPL145C	-0.503914	-0.0707511	-0.098742	-0.504461
YPL155C	1.24327	0.326649	-0.242135	0.704617		YJR069C	-0.503539	-0.0814275	0.10594	-0.285436
YIL169C	1.24417	-0.112723	0.0127354	1.38977		YER072W	-0.500979	-0.126687	0.365762	0.0272199
YBR255W	1.24637	0.52448	-0.240457	0.509899		YHR007C	-0.49693	-0.151118	0.0896758	-0.228668
YOR239W	1.24832	0.210786	-0.456906	0.609682		YAL041W	-0.495464	0.157534	0.120588	-0.501492
YKR023W	1.25747	0.14325	-0.744203	0.401596		YER122C	-0.494807	-0.132497	-0.630347	-0.964069
YPL055C	1.25822	0.454273	-0.647897	0.193251		YOR375C	-0.493358	0.0953733	0.382645	-0.175387
YLR260W	1.25867	0.18279	0.0675471	1.17225		YER166W	-0.49103	-0.0222694	0.0337887	-0.407829
YKR016W	1.26051	0.292199	-0.0411124	0.953197		YLL039C	-0.490832	-0.0606888	0.349048	-0.0468394
YPR107C	1.26218	0.194922	0.034358	1.13223		YLR229C	-0.488595	-0.123112	0.399775	0.066561
YLR082C	1.264	0.132731	-0.287373	0.868391		YGL014W	-0.481988	-0.104295	-0.0411057	-0.388605
YPR167C	1.26535	-0.262025	-0.740095	0.832946		YDL134C	-0.479801	-0.201741	0.0436391	-0.201076
YLR119W	1.26798	0.462846	-0.463049	0.372762		YGL038C	-0.476271	-0.0730653	0.284787	-0.0894713
YMR106C	1.27108	0.125338	-0.433109	0.728879		YKR094C	-0.476139	-0.183591	-0.107431	-0.369587
YPL046C	1.27211	0.908866	0.100505	0.495859		YNL055C	-0.473479	-0.206802	0.281313	0.0469569
YOR144C	1.27484	0.072297	-0.865231	0.364503		YDR293C	-0.472219	0.105335	-0.117716	-0.666507
YHR060W	1.27632	0.271325	-0.38066	0.658087		YGL195W	-0.470192	0.126426	0.0219312	-0.54715
YER074W-A	1.27885	0.0392738	-0.0208443	1.25205		YLR403W	-0.458299	-0.445887	-0.250653	-0.231539
YHR077C	1.28623	0.116691	-0.178321	1.01779		YOR151C	-0.45777	0.0508172	-0.285289	-0.76485
YDR524C-B	1.28725	-0.331312	0.169755	1.82074		YER136W	-0.449803	-0.00661453	-0.41963	-0.832035
YJR092W	1.28894	0.230215	-0.26226	0.823961		YIR012W	-0.447459	-0.0831303	0.0292463	-0.303053
YHR102W	1.29029	0.359677	-0.430438	0.527281		YLR347C	-0.447185	-0.0487522	0.486213	0.117424
YLR289W	1.29232	0.148827	0.369601	1.54125		YLR029C	-0.446889	0.043403	0.452956	-0.00766527
YPL026C	1.2963	0.468889	-0.123501	0.733884		YJL154C	-0.444222	-0.085124	0.238151	-0.0959932
YDR464W	1.30627	0.289022	-0.334385	0.709204		YJL174W	-0.443412	-0.23192	0.0271033	-0.155177
YDR306C	1.30639	0.00597163	-0.165276	1.16601		YER178W	-0.440872	-0.174115	0.193908	-0.0418144
YLR061W	1.307	-0.0716991	-0.0185047	1.39059		YOR197W	-0.439586	0.0151249	0.0431311	-0.38205
YER162C	1.31245	0.317412	-0.0845219	0.939435		YGR192C	-0.435502	-0.0737716	0.48135	0.149618
YPL143W	1.31428	-0.0988903	0.256154	1.69984		YOR335C	-0.431493	0.016425	-0.0880311	-0.507762
YNL252C	1.31558	0.00141346	-0.435439	0.912764		YOR086C	-0.431437	-0.00125712	-0.192738	-0.594551
YLR333C	1.31589	0.0357951	0.068096	1.38039		YBL022C	-0.42695	0.146399	-0.245216	-0.790774
YKL138C-A	1.31784	0.383217	-0.156294	0.815473		YKL184W	-0.41987	-0.311108	0.0391545	-0.0398527
YPR018W	1.32511	0.152109	-0.628152	0.570006		YKL039W	-0.419503	0.0620874	0.377387	-0.0749364
YLR340W	1.32626	-0.0873965	0.452905	1.89469		YKL081W	-0.418529	-0.0571796	0.42351	0.0903958
YNL230C	1.3277	0.480921	0.175388	1.05038		YGR061C	-0.418523	-0.000648582	0.12359	-0.266426
YMR193W	1.32799	0.351657	-0.370254	0.640499		YIL075C	-0.418368	0.206631	0.156509	-0.43942
YDL232W	1.33053	-0.198528	-0.390557	1.17769		YBR084W	-0.417401	0.0426874	-0.166898	-0.598698
YDR181C	1.33391	0.137876	-0.945059	0.279844		YGL125W	-0.406213	-0.123953	0.0344436	-0.217193
YJL165C	1.33428	-0.0549474	-0.311576	1.10943		YDR385W	-0.398171	-0.0882024	0.563898	0.282088
YNL300W	1.33776	0.317219	0.568083	1.6138		YBR162C	-0.398025	-0.0812574	0.172492	-0.114786
YBR289W	1.34344	0.214347	-0.53086	0.624147		YOR133W	-0.393885	-0.0901667	0.569826	0.294281
YKR069W	1.3465	-0.301062	-0.652729	1.02281		YAL038W	-0.388608	-0.0692756	0.385778	0.0956089
YER034W	1.34662	-0.012139	-0.783421	0.611975		YNL239W	-0.385025	-0.119534	0.173814	-0.062704
YNL036W	1.34745	0.560351	0.199326	1.02797		YMR318C	-0.384018	-0.0446132	0.364729	0.0580042
YPL233W	1.34814	0.438968	-0.237321	0.699142		YER086W	-0.38112	-0.0589755	0.197266	-0.0949965
YDL208W	1.35008	-0.00478597	-0.606587	0.777298		YLR167W	-0.371651	-0.258231	-0.330101	-0.413293
YLR223C	1.35057	0.228859	-0.454303	0.699532		YNL104C	-0.368501	-0.165467	0.362369	0.1897
YDR299W	1.35086	0.188978	-0.226527	0.966065		YCR053W	-0.365306	-0.064421	0.196119	-0.0755018
YOR234C	1.35145	-0.201293	0.0914102	1.67574		YLR429W	-0.365154	0.0255136	-0.149014	-0.508844
YMR316W	1.35811	-0.124298	0.245562	1.7606		YPL036W	-0.36428	-0.187974	-0.212463	-0.358949
YER002W	1.35816	0.190627	-0.544144	0.654857		YPL154C	-0.353742	-0.272245	0.323699	0.274055
YOR167C	1.35896	-0.0724347	0.0583769	1.52089		YJR009C	-0.343016	-0.0820921	0.283947	0.0530761
YPL146C	1.35912	0.389702	-0.469747	0.523208		YGL026C	-0.342919	-0.0720995	0.328388	0.087756
YDR423C	1.36089	0.357739	-0.134336	0.89683		YDR150W	-0.33193	0.24874	0.269661	-0.281092
YNL135C	1.36528	-0.245316	0.189347	1.83321		YPL160W	-0.330228	0.186741	0.0143402	-0.474795
YKL204W	1.37032	0.160379	-0.299329	0.933537		YLR249W	-0.259506	-0.0656017	0.156227	-0.00971413
YDR495C	1.37044	0.266281	0.122303	1.25281
YLR264W	1.37418	0.078014	-0.218821	1.10904
YDL148C	1.37497	0.18099	-0.248052	0.976963
YIL159W	1.3774	0.360587	0.0261353	1.07031
YHR088W	1.37769	0.288451	-0.308215	0.807056
YMR227C	1.3803	0.18614	-0.120399	1.10765
YEL026W	1.38147	-0.197076	0.102099	1.711
YKL075C	1.38517	0.228125	-0.00831652	1.17824
YDL200C	1.38729	0.543573	-0.125659	0.750708
YLR441C	1.39008	0.00426945	-0.00425901	1.41098
YGL231C	1.39313	0.149666	0.0156306	1.2906
YLL033W	1.39482	-0.0186906	0.474731	1.91366
YGR027C	1.39672	-0.101464	0.0438777	1.57362
YGL187C	1.40376	-0.16148	0.153335	1.75349
YGL189C	1.40506	-0.0166502	0.0499016	1.50175
YLR395C	1.41125	0.147907	-0.354504	0.949801
YGL110C	1.41136	0.51597	-0.0114058	0.911262
YKR095W-A	1.41314	0.332113	-0.525754	0.592277
YIR025W	1.41616	0.659268	-0.210088	0.573828
YBR010W	1.41668	-0.0416823	0.0704923	1.56014
YLR170C	1.42012	0.192383	0.160341	1.424
YDL150W	1.42566	0.0409206	-0.35095	1.06686
YOR004W	1.42921	0.155667	-0.293316	1.0204
YGR083C	1.43266	0.109443	-0.341622	1.0068
YPL064C	1.43439	0.0117166	-0.215432	1.23821
YOR264W	1.44996	0.244736	-0.138765	1.09896
YDR312W	1.45263	0.37062	-0.173605	0.937484
YGR280C	1.45396	0.157029	-0.577205	0.742942
YER126C	1.4576	0.0824017	-0.293151	1.11372
YHR146W	1.45932	0.0891919	-0.477896	0.925229
YPR143W	1.46008	0.517132	-0.862327	0.113607
YDL044C	1.46185	0.154316	0.112601	1.44884
YDR485C	1.4619	0.184905	-0.155902	1.14797
YPR036W-A	1.46275	-0.319013	-0.144313	1.67139
YNL038W	1.46621	0.50331	-0.275109	0.714593
YNL322C	1.47058	0.177744	0.111868	1.43404
YER013W	1.47181	0.104067	-0.15814	1.23791
YLR168C	1.47516	0.0358685	0.0509987	1.52096
YOL109W	1.47572	0.216239	-0.0724043	1.2211
YBL029C-A	1.47994	0.11732	-0.045395	1.34688
YMR077C	1.48245	0.481982	-0.098379	0.936728
YER056C-A	1.48296	-0.0778948	-0.0733811	1.51815
YMR219W	1.48651	0.423273	-0.318523	0.775979
YPL109C	1.49052	0.401462	-0.347316	0.76997
YDL021W	1.49163	0.708917	-0.267863	0.542454
YOR304C-A	1.49212	0.973202	-0.0853869	0.467177
YOL113W	1.49325	0.338039	-0.0218513	1.1644
YNL233W	1.49441	0.189586	-0.385949	0.945761
YEL048C	1.4973	0.206814	0.353779	1.67506
YML068W	1.49759	-0.5019	0.0181137	2.04532
YHR066W	1.50001	0.311388	0.0407466	1.25913
YMR070W	1.50536	0.104211	0.00809514	1.43072
YJR130C	1.50686	-0.0527382	-0.0398986	1.54528
YNL082W	1.51423	0.510444	-0.144512	0.881935
YNL147W	1.5156	0.0183455	-0.297137	1.23573
YMR097C	1.5303	0.789994	-0.044593	0.729616
YIL112W	1.53193	0.259199	-0.413724	0.887359
YHR039C-A	1.53409	0.279581	-0.0318031	1.2538
YDR021W	1.54087	0.24996	-0.495229	0.815506
YDR461C-A	1.56069	-0.0170291	-0.88244	0.732336
YLR152C	1.56557	-0.646881	0.0091	2.25039
YJL179W	1.5656	0.0195023	0.137223	1.71956
YFL014W	1.56855	-0.0858565	0.110996	1.81151
YFR027W	1.56879	0.00752327	-0.592589	1.00406
YOL068C	1.59309	-0.0315917	-0.354388	1.29662
YGR156W	1.60878	0.151112	-1.02223	0.454877
YBL031W	1.6117	0.095789	-0.961192	0.577933
YLR145W	1.61424	0.731919	-0.0844673	0.829066
YBL028C	1.61831	0.111972	-0.253912	1.28613
YBR290W	1.61884	0.413189	-0.11495	1.11926
YLR306W	1.61935	0.795621	0.0747586	0.934391
YJL136C	1.61971	-0.132284	-0.114617	1.66858
YGR129W	1.64839	0.546707	-0.929713	0.198564
YML071C	1.65137	0.26746	-0.230185	1.18078
YMR122W-A	1.65531	-0.114024	-0.0492006	1.75432
YER037W	1.65734	0.281294	0.24446	1.65444
YER131W	1.65964	0.0606557	0.0649524	1.69426
YPR010C-A	1.67131	0.0932024	-0.164689	1.46175
YIL050W	1.67172	0.0180176	0.24623	1.93042
YOR385W	1.67827	-0.139788	0.0375339	1.88963
YNL308C	1.69134	0.31265	-0.453456	0.951809
YLR313C	1.69274	0.295282	-0.666942	0.760365
YAL034C	1.7113	-0.18163	0.709638	2.59988
YFL023W	1.71278	0.329792	-0.709162	0.700792
YPL167C	1.7311	1.3006	-0.257145	0.210071
YDL075W	1.75115	0.0310457	-0.149905	1.60051
YOR182C	1.75436	-0.00896463	-0.083628	1.71065
YOR006C	1.75758	0.444735	-0.312056	1.02771
YNL030W	1.76631	0.0992126	0.021489	1.72015
YGL108C	1.76681	0.43157	0.160153	1.51843
YNL086W	1.77627	0.223102	-0.294273	1.29226
YLL055W	1.78123	0.184337	0.32723	1.9503
YDR314C	1.78303	-0.129924	0.0931038	2.03551
YIR017C	1.8	0.987183	0.0481355	0.892945
YGR243W	1.82064	0.855364	-0.382385	0.60634
YOR308C	1.82576	-0.214592	-0.12732	1.93856
YGL133W	1.83816	0.210748	-0.0692713	1.58528
YLR287C-A	1.8479	0.0657196	-0.0702055	1.74317
YPL267W	1.85844	0.276144	-0.281746	1.33787
YBR009C	1.87338	0.064931	0.0866281	1.92652
YKL086W	1.88384	0.541287	-0.529348	0.830196
YOR148C	1.88455	-0.220353	-0.749139	1.38896
YNL188W	1.90612	0.682329	-0.808282	0.45171
YLR014C	1.9149	0.217327	-0.0646575	1.66627
YBR184W	1.92737	1.03941	-0.718378	0.19495
YJL144W	1.97323	0.370934	-0.0836122	1.55867
YHR011W	1.98166	0.536572	-0.243229	1.23207
YJR154W	1.98949	-0.757977	-0.396693	2.3861
YAR035W	2.00746	-0.514343	-0.774392	1.78283
YPL158C	2.04662	0.161848	-0.0317932	1.87887
YML093W	2.05262	0.289793	-0.501842	1.28889
YKL160W	2.1438	0.0830444	-0.0982146	1.99133
YOR019W	2.25903	-0.265866	0.189683	2.75331
YMR096W	2.42161	-1.17526	0.124309	3.74664
YER065C	2.4693	-0.307124	-0.428167	2.38508
YPL034W	2.66687	1.37712	-1.19899	0.100905
YDR242W	2.89149	0.632491	-0.263934	2.02017
YER024W	3.12106	-0.44641	-0.0507553	3.54989
YOR009W	3.28866	-1.76559	0.519851	5.5946
YHR184W	3.32242	1.14095	-1.32359	0.883572
YAR050W	3.39641	3.15028	1.46025	1.73733
YIR019C	4.35592	-1.05038	-1.7422	3.70492
YEL049W	4.77458	1.6412	-0.767905	2.40407
YEL009C	5.3137	-0.330927	-0.285443	5.39055
YHL046C	5.3185	2.9305	-0.0339007	2.39166
YPL272C	5.92799	3.57781	0.0444794	2.43344
