# Supplementary material for: Yeast eIF2A has a minimal role in translation initiation and uORF-mediated translational control in vivo
Source: eLife. 2024 Jan 24;12:RP92916. doi: 10.7554/eLife.92916 (PMC10945734; doi:10.7554/eLife.92916)
Supplement: Figure 2—figure supplement 1—source data 1. [file elife-92916-fig2-figsupp1-data1.xlsx]

## Sheet: Sheet1
gene_ID	TE Change (log2FoldChange eIF2A∆+SM vs eIF2A∆)	padj (FDR)
YAL001C	-0.154938	0.741788
YAL002W	0.136592	0.794426
YAL003W	-0.448041	0.149519
YAL005C	0.400184	0.281099
YAL007C	-0.11419	0.829154
YAL008W	0.276773	0.580347
YAL009W	-2.4165	0.000618147
YAL010C	0.714992	0.175373
YAL011W	0.0434481	0.955118
YAL012W	0.417363	0.16448
YAL013W	-0.315282	0.577219
YAL014C	-0.296906	0.586267
YAL015C	1.04282	0.0344594
YAL016W	0.00188435	0.995443
YAL017W	-0.187674	0.651668
YAL018C	3.134	NA
YAL019W	-1.20585	3.20452e-05
YAL020C	-2.39739	0.000152306
YAL021C	0.218553	0.510479
YAL022C	-1.07207	0.00722146
YAL023C	-0.866171	0.00426373
YAL024C	0.538032	0.207852
YAL025C	-0.143398	0.796629
YAL026C	-0.0226247	0.960526
YAL026C-A	0.133801	0.923156
YAL027W	0.885368	0.200362
YAL028W	-0.0195881	0.97866
YAL029C	-0.663378	0.042105
YAL030W	0.219145	0.700648
YAL031C	-1.27647	0.0017908
YAL032C	0.224433	0.737611
YAL033W	0.792429	0.137425
YAL034C	2.59988	0.159954
YAL034W-A	0.593553	0.435278
YAL035W	1.07495	6.58132e-05
YAL036C	0.081618	0.878743
YAL037W	0.284731	0.859062
YAL038W	0.0956089	0.808678
YAL039C	1.01829	0.0247764
YAL040C	-1.78958	2.46732e-05
YAL041W	-0.501492	0.113951
YAL042W	-1.81672	5.68577e-10
YAL043C	-0.223502	0.598535
YAL044C	-0.411657	0.226793
YAL044W-A	0.0511223	0.944675
YAL046C	-0.779146	0.182557
YAL047C	-0.295959	0.675633
YAL049C	-1.54544	5.35416e-06
YAL051W	-0.19095	0.688579
YAL053W	0.334791	0.362559
YAL054C	1.29221	0.543836
YAL055W	1.13237	0.103197
YAL056W	-0.579621	0.160003
YAL058W	-1.21137	0.0231486
YAL059W	-0.430818	0.530586
YAL060W	-0.165744	0.670845
YAL061W	1.04361	0.571294
YAL062W	0.117962	0.934287
YAL063C	1.26991	0.0421133
YAL064W-B	0.131596	NA
YAL067C	0.588473	NA
YAR002C-A	-1.33719	2.43842e-06
YAR002W	0.636331	0.0488774
YAR003W	-2.1733	3.46323e-06
YAR007C	0.0198099	0.963638
YAR008W	-0.894044	0.231749
YAR014C	-2.03727	3.26368e-11
YAR015W	0.261342	0.495932
YAR018C	0.326372	0.521122
YAR019C	-0.0619352	0.924403
YAR023C	-0.763324	0.676613
YAR027W	0.289085	0.504467
YAR028W	0.342995	0.514813
YAR029W	-0.964125	NA
YAR031W	-0.08232	0.931253
YAR033W	0.101619	0.898094
YAR035W	1.78283	0.0215697
YAR042W	0.40179	0.250075
YAR047C	-0.0747479	NA
YAR050W	1.73733	0.000633647
YAR071W	-1.11774	0.119061
YBL001C	0.49847	0.183578
YBL002W	0.808744	0.00114183
YBL003C	0.709709	0.0068776
YBL004W	-0.461028	0.151223
YBL005W	-0.245981	0.639059
YBL006C	-1.0525	0.0103498
YBL007C	0.0782529	0.833659
YBL008W	-0.269775	0.629121
YBL009W	0.653931	0.0908883
YBL010C	0.55369	0.351282
YBL011W	-0.498583	0.146398
YBL014C	-0.963914	0.0882675
YBL015W	0.0183833	0.967818
YBL016W	0.478198	0.212926
YBL017C	-1.32459	8.81974e-08
YBL018C	0.731801	0.256459
YBL019W	0.333997	0.665136
YBL020W	-2.1706	7.30371e-10
YBL021C	-0.235813	0.788246
YBL022C	-0.790774	0.00510386
YBL023C	0.652799	0.0551005
YBL024W	0.708428	0.0349474
YBL025W	0.406186	0.59479
YBL026W	1.39804	4.69252e-05
YBL027W	0.053033	0.89034
YBL028C	1.28613	0.00114183
YBL029C-A	1.34688	0.0109677
YBL029W	-0.0511761	0.961549
YBL030C	0.324229	0.289482
YBL031W	0.577933	0.469027
YBL032W	-1.0977	0.00017897
YBL033C	-0.0589957	0.902737
YBL034C	-0.292913	0.500105
YBL035C	0.100592	0.852253
YBL036C	0.318381	0.420676
YBL037W	0.418388	0.281007
YBL038W	0.709153	0.0724125
YBL039C	0.12323	0.778385
YBL039W-B	-2.06647	NA
YBL040C	-0.323713	0.399076
YBL041W	0.591255	0.0677974
YBL042C	-1.11663	0.000339268
YBL043W	0.857922	0.65087
YBL045C	0.905476	0.00105681
YBL046W	-0.534359	0.268335
YBL047C	-0.447938	0.126506
YBL050W	-0.58396	0.075264
YBL051C	-1.00507	0.00302117
YBL052C	-1.04973	0.083917
YBL054W	-0.75141	0.0882675
YBL055C	-0.429446	0.365087
YBL056W	-0.200161	0.584674
YBL057C	-0.251945	0.603295
YBL058W	0.131617	0.744408
YBL059C-A	0.0272278	0.970824
YBL059W	1.04062	0.179305
YBL060W	0.106236	0.87049
YBL061C	-0.199797	0.667584
YBL063W	-0.803901	0.123434
YBL064C	0.548117	0.198351
YBL066C	-0.449248	0.425648
YBL067C	-0.521432	0.197347
YBL068W	0.779949	0.0325013
YBL071W-A	0.919085	0.0798189
YBL072C	1.00155	3.42185e-05
YBL074C	-0.551284	0.410907
YBL075C	-0.0320872	0.988937
YBL076C	0.385491	0.160398
YBL078C	0.459482	0.60342
YBL079W	-1.12215	2.61195e-05
YBL080C	-0.258255	0.717013
YBL081W	-0.333347	0.542727
YBL084C	0.377779	0.430342
YBL085W	0.3778	0.288514
YBL086C	-0.248996	0.672001
YBL087C	0.616875	0.0298144
YBL088C	0.0164861	0.977205
YBL089W	-1.02815	0.0279091
YBL090W	-0.0672141	0.908863
YBL091C	0.365898	0.244791
YBL091C-A	-0.148836	0.876663
YBL092W	0.467661	0.123569
YBL093C	-0.300417	0.533814
YBL095W	0.653503	0.204858
YBL097W	0.525663	0.234589
YBL098W	-0.611467	0.198262
YBL099W	0.851436	0.00209774
YBL101C	0.336239	0.318208
YBL102W	-1.10985	0.000632758
YBL103C	0.301255	0.493184
YBL104C	0.440892	0.283135
YBL105C	-1.30415	3.46277e-05
YBL106C	0.229107	0.741433
YBL107C	-0.381989	0.629121
YBL113C	-0.466137	0.169006
YBR001C	-0.0532562	0.9283
YBR002C	0.115823	0.860587
YBR003W	-0.574954	0.126019
YBR004C	-1.79114	9.12252e-05
YBR005W	0.893557	0.0608253
YBR006W	-0.334175	0.562642
YBR007C	-0.0950563	0.874229
YBR008C	2.40639	0.351802
YBR009C	1.92652	5.33778e-17
YBR010W	1.56014	8.76039e-12
YBR011C	0.34157	0.209002
YBR012C	0.544408	0.86696
YBR013C	-0.00349935	0.997284
YBR014C	0.187898	0.67468
YBR015C	-1.41584	3.74941e-06
YBR016W	0.127739	0.801966
YBR017C	-0.194213	0.617817
YBR018C	2.39431	0.145693
YBR019C	4.94108	0.0146274
YBR020W	-1.58964	0.629121
YBR021W	-0.285117	0.605962
YBR022W	-0.672396	0.253489
YBR023C	-0.386249	0.202729
YBR024W	-0.116451	0.861324
YBR025C	0.640771	0.0616108
YBR026C	0.482937	0.176071
YBR028C	0.253248	0.552615
YBR029C	-0.926614	0.00302167
YBR030W	0.17343	0.784584
YBR031W	-0.764745	0.00623721
YBR033W	0.0121099	NA
YBR034C	0.511431	0.171709
YBR035C	0.643017	0.0215898
YBR036C	-0.54431	0.0818951
YBR037C	-0.317686	0.522722
YBR038W	0.815224	0.00657629
YBR039W	0.243952	0.477284
YBR041W	-0.218686	0.56267
YBR042C	-0.61782	0.151223
YBR043C	0.162105	0.772866
YBR044C	-0.508153	0.344923
YBR045C	0.153695	0.914682
YBR046C	0.928819	0.00232314
YBR047W	1.48608	0.0214647
YBR048W	1.23297	1.78435e-05
YBR049C	0.0648102	0.879681
YBR050C	2.21715	NA
YBR052C	0.170211	0.672028
YBR053C	0.335925	0.342143
YBR054W	0.923174	0.00796314
YBR055C	0.0575967	0.909048
YBR056W	-0.196528	0.671206
YBR056W-A	1.26402	0.365087
YBR057C	-0.868386	0.0435577
YBR058C	-0.477811	0.154792
YBR058C-A	-0.219518	0.697414
YBR059C	-1.05621	0.000105489
YBR060C	-0.134395	0.807015
YBR061C	0.0489664	0.930114
YBR062C	0.264355	0.715714
YBR063C	0.242279	0.898981
YBR065C	0.0465994	0.940459
YBR066C	-0.0744515	0.904261
YBR067C	0.706916	0.0645265
YBR068C	0.430136	0.124739
YBR069C	-0.55303	0.123365
YBR070C	-0.278161	0.699642
YBR071W	-0.373001	0.495919
YBR072W	1.21626	0.7087
YBR073W	0.256275	0.510077
YBR074W	-0.717565	0.0326961
YBR076C-A	0.283172	0.907431
YBR076W	1.80937	NA
YBR077C	0.414771	0.415031
YBR078W	0.479635	0.111402
YBR079C	0.728418	0.0206607
YBR080C	0.306203	0.300639
YBR081C	0.454525	0.186919
YBR082C	0.70176	0.00666134
YBR083W	0.343856	0.325745
YBR084C-A	0.403356	0.159498
YBR084W	-0.598698	0.0598516
YBR085C-A	1.46196	0.183336
YBR085W	-1.06447	0.161512
YBR086C	-0.792386	0.00233947
YBR087W	0.404782	0.357291
YBR088C	1.14567	6.84616e-05
YBR089C-A	0.776694	0.0572938
YBR091C	-0.232064	0.774934
YBR092C	-0.614695	0.105243
YBR093C	-1.26721	0.000657228
YBR094W	-1.17033	0.000365091
YBR095C	1.04954	0.00658616
YBR096W	0.160523	0.7057
YBR097W	0.179972	0.715714
YBR098W	-0.383531	0.620718
YBR099C	0.552153	NA
YBR101C	0.0951875	0.861156
YBR102C	-1.04265	0.00996456
YBR103W	0.413335	0.332061
YBR104W	0.714749	0.0559548
YBR105C	-0.184226	0.813133
YBR106W	-1.01531	0.000550226
YBR107C	1.13209	0.21432
YBR108W	0.0415885	0.944019
YBR109C	0.330466	0.301432
YBR110W	-1.10452	0.0012097
YBR111C	0.250408	0.541037
YBR111W-A	-0.104704	0.884887
YBR112C	-0.138132	0.726003
YBR114W	0.617288	0.138481
YBR115C	0.308596	0.251109
YBR118W	0.529806	0.0503773
YBR119W	1.23438	0.00269433
YBR120C	0.480026	0.456298
YBR121C	0.571768	0.049093
YBR122C	-0.0309765	0.960987
YBR123C	-0.0204387	0.969533
YBR125C	-0.540501	0.25052
YBR126C	0.0476248	0.929534
YBR127C	0.261809	0.354558
YBR128C	0.827288	0.412556
YBR129C	-0.361575	0.523817
YBR130C	-0.358973	0.378052
YBR131W	0.802274	0.0841505
YBR132C	-0.109374	0.829334
YBR133C	-1.3357	8.06907e-05
YBR135W	-1.43593	0.00681598
YBR136W	0.277017	0.515994
YBR137W	0.765042	0.0215801
YBR138C	0.489159	0.354558
YBR139W	-0.0198935	0.963931
YBR140C	-0.568053	0.0559548
YBR141C	0.227422	0.778982
YBR142W	0.114582	0.819542
YBR143C	0.0272237	0.95048
YBR145W	0.956442	0.0371809
YBR146W	-0.593168	0.181229
YBR147W	1.63189	0.0171102
YBR148W	0.122682	0.950297
YBR149W	-0.208066	0.563946
YBR150C	0.787428	0.11206
YBR151W	-0.994015	0.00695124
YBR152W	0.145381	0.878348
YBR153W	1.29115	0.00814928
YBR154C	0.867633	0.0063033
YBR155W	0.472893	0.347693
YBR156C	0.157755	0.804087
YBR157C	0.230889	0.765712
YBR158W	-0.895701	0.00116605
YBR159W	0.729004	0.00459065
YBR160W	0.283998	0.489318
YBR161W	-0.0328314	0.958716
YBR162C	-0.114786	0.786819
YBR162W-A	-0.202909	0.699049
YBR163W	-0.918444	0.100961
YBR164C	0.564734	0.117947
YBR165W	-0.274282	0.609444
YBR166C	0.330054	0.404295
YBR167C	0.735566	0.233563
YBR168W	-0.679929	0.259857
YBR169C	0.657868	0.104777
YBR170C	0.212729	0.593302
YBR171W	0.83684	0.0253789
YBR172C	-1.41691	3.42364e-06
YBR173C	-0.0191788	0.969704
YBR174C	-3.94232	NA
YBR175W	-0.254381	0.653857
YBR176W	0.350388	0.54343
YBR177C	-0.0508088	0.892755
YBR179C	0.0780552	0.878743
YBR181C	0.533082	0.0503773
YBR182C	1.35712	0.0147768
YBR183W	0.786141	0.0882675
YBR184W	0.19495	0.870236
YBR185C	0.487748	0.316924
YBR186W	-1.14997	0.449182
YBR187W	-0.610868	0.0753213
YBR188C	0.215757	0.794071
YBR189W	-0.803336	0.0068776
YBR192W	-0.650301	0.155637
YBR193C	0.412723	0.43904
YBR194W	0.852974	0.253489
YBR195C	0.0595337	0.926813
YBR196C	0.604343	0.0534343
YBR197C	0.262134	0.689874
YBR198C	-0.281895	0.489318
YBR199W	-0.0231432	0.958124
YBR200W	0.513499	0.209349
YBR201C-A	1.08612	0.489318
YBR201W	0.752052	0.201898
YBR202W	0.395102	0.331167
YBR203W	-0.175524	0.808726
YBR204C	-0.411584	0.474885
YBR205W	-0.486055	0.162172
YBR207W	-0.00302755	0.995018
YBR208C	-0.450333	0.353211
YBR210W	-0.133551	0.860136
YBR211C	-0.473973	0.365093
YBR212W	-0.00103739	0.998169
YBR213W	0.639168	0.454959
YBR214W	0.317391	0.526261
YBR215W	0.00685615	0.989998
YBR216C	0.336561	0.331071
YBR217W	-0.499145	0.571814
YBR218C	-0.183677	0.582469
YBR221C	0.283848	0.398726
YBR222C	-0.5199	0.122208
YBR223C	-0.231835	0.775976
YBR225W	0.266265	0.570944
YBR228W	0.00624952	0.994228
YBR229C	-1.46053	5.54651e-07
YBR230C	0.865342	0.0283322
YBR230W-A	0.716884	0.402731
YBR231C	0.805886	0.113708
YBR233W	1.18774	0.00560776
YBR233W-A	0.733889	0.325424
YBR234C	0.344869	0.335612
YBR235W	-1.74849	7.39929e-08
YBR236C	0.508269	0.16023
YBR237W	0.829911	0.0427956
YBR238C	0.119416	0.805198
YBR239C	0.665731	0.313801
YBR240C	0.189005	0.903591
YBR241C	-0.569396	0.210535
YBR242W	-0.353168	0.523211
YBR243C	-1.17568	0.0021042
YBR244W	0.612635	0.0989949
YBR245C	0.39032	0.240757
YBR246W	-0.0393878	0.951472
YBR247C	1.00116	0.00760098
YBR248C	0.250503	0.485905
YBR249C	0.704882	0.00232314
YBR250W	1.53259	0.536535
YBR251W	0.542019	0.176768
YBR252W	1.49922	2.28351e-06
YBR253W	-0.381033	0.596316
YBR254C	-0.194316	0.748759
YBR255C-A	1.07129	0.224525
YBR255W	0.509899	0.25052
YBR256C	1.42493	2.72066e-08
YBR257W	0.736461	0.140696
YBR258C	0.811383	0.247991
YBR259W	0.55904	0.375535
YBR260C	0.134928	0.778385
YBR261C	-0.260356	0.605012
YBR262C	-0.509818	0.468247
YBR263W	-3.17067	9.62019e-38
YBR264C	-0.349489	0.56267
YBR265W	0.128344	0.81066
YBR267W	-0.166284	0.767455
YBR268W	-0.465397	0.496866
YBR269C	1.04417	0.0403917
YBR270C	0.325283	0.763798
YBR271W	-1.03982	0.0649446
YBR272C	0.224738	0.658398
YBR273C	0.206709	0.623021
YBR274W	-0.698898	0.160905
YBR275C	0.0146571	0.976621
YBR276C	-1.50984	0.00671045
YBR278W	-0.0733207	0.931253
YBR279W	0.353382	0.326917
YBR280C	0.616975	0.173778
YBR281C	0.444543	0.239723
YBR282W	-0.0604373	0.923713
YBR283C	-1.19576	3.17498e-06
YBR284W	0.0462443	0.974402
YBR285W	2.61541	0.316472
YBR286W	0.44059	0.15826
YBR287W	-0.686024	0.0728157
YBR288C	-0.0216818	0.964133
YBR289W	0.624147	0.0627815
YBR290W	1.11926	0.00124463
YBR291C	-0.0652054	0.944019
YBR293W	-0.37214	0.648813
YBR294W	2.69619	NA
YBR295W	1.04827	0.0541304
YBR297W	0.886435	0.464348
YBR298C	3.08551	0.171431
YBR299W	-2.26792	NA
YCL001W	0.45899	0.160357
YCL002C	-0.718987	0.324281
YCL004W	1.17625	0.0346841
YCL005W	-2.6679	3.37385e-06
YCL005W-A	-0.148258	0.759089
YCL008C	-1.95002	3.67941e-07
YCL009C	0.505081	0.109662
YCL010C	-2.07801	5.51397e-08
YCL011C	-0.097616	0.83075
YCL012C	0.832829	0.286594
YCL014W	-1.14491	0.000263096
YCL016C	-0.105466	0.861022
YCL017C	0.374845	0.275364
YCL021W-A	1.77149	0.513236
YCL024W	-0.214031	0.713514
YCL025C	0.472651	0.192346
YCL026C-A	4.67761	0.0238661
YCL026C-B	0.787073	0.237722
YCL027W	0.40141	0.409464
YCL028W	0.516801	0.0752308
YCL029C	-1.79593	7.76771e-05
YCL030C	0.571831	0.0684726
YCL031C	-0.402542	0.326917
YCL032W	-0.805023	0.114873
YCL033C	-0.460962	0.38742
YCL034W	-0.840454	0.00841984
YCL035C	0.395716	0.476121
YCL036W	-0.325417	0.640301
YCL037C	-0.0758347	0.86236
YCL038C	0.324331	0.534036
YCL039W	0.0960016	0.86236
YCL040W	-0.209297	0.687362
YCL041C	-0.712726	0.134446
YCL043C	0.154816	0.664051
YCL044C	-0.162964	0.768825
YCL045C	-1.49038	5.68577e-10
YCL047C	0.982788	0.0497901
YCL049C	0.751435	0.240541
YCL050C	0.520948	0.0800712
YCL051W	-0.499915	0.292297
YCL052C	-1.00616	0.0125303
YCL054W	-0.136605	0.780238
YCL055W	0.744565	0.0272642
YCL056C	-1.54437	0.0741463
YCL057C-A	1.13917	0.00770242
YCL057W	-1.00138	0.00031408
YCL058W-A	0.089108	0.92151
YCL059C	0.235611	0.633956
YCL061C	0.357708	0.430549
YCL063W	-0.949263	0.0235615
YCL064C	0.610343	0.0128347
YCR002C	0.116723	0.767739
YCR003W	0.174909	0.776153
YCR004C	0.201104	0.597766
YCR005C	1.05429	8.30416e-05
YCR007C	2.06188	0.353211
YCR008W	-0.0469425	0.970792
YCR009C	1.111	3.45771e-05
YCR011C	-0.0029737	0.993094
YCR012W	0.834962	0.00722147
YCR014C	-0.743775	0.686387
YCR015C	0.120014	0.865572
YCR016W	0.121429	0.828396
YCR017C	-1.22119	3.03643e-05
YCR019W	0.351134	0.569994
YCR020C	0.813696	0.512106
YCR020C-A	0.828716	0.110859
YCR020W-B	0.415969	0.642797
YCR021C	1.1988	0.628848
YCR023C	0.0849967	0.859139
YCR024C	0.730081	0.261518
YCR024C-A	-1.22213	0.00102278
YCR024C-B	-1.42846	0.615049
YCR025C	0.0568994	NA
YCR026C	0.0763816	0.87643
YCR027C	-0.104018	0.887207
YCR028C	-0.82228	0.0485605
YCR028C-A	1.29045	5.33837e-07
YCR030C	0.488982	0.118781
YCR031C	0.531391	0.070932
YCR032W	0.262238	0.549069
YCR033W	0.263443	0.494225
YCR034W	0.51299	0.201898
YCR035C	0.165399	0.715291
YCR036W	-0.466414	0.197632
YCR037C	-0.969305	0.00175058
YCR038C	1.87654	0.000776635
YCR042C	-0.10969	0.776153
YCR043C	-1.20562	0.00704719
YCR044C	-0.932408	0.0136563
YCR045C	0.104217	NA
YCR045W-A	-0.281762	0.944019
YCR046C	-0.509282	0.322092
YCR047C	-0.876212	0.0681009
YCR048W	-2.16226	8.11052e-09
YCR051W	-0.837321	0.0503773
YCR052W	0.426617	0.253692
YCR053W	-0.0755018	0.815846
YCR054C	0.391505	0.482021
YCR057C	-0.759427	0.0502779
YCR059C	0.256262	0.684998
YCR061W	-0.418061	0.226869
YCR063W	-0.596918	0.446001
YCR064C	-0.94037	NA
YCR065W	0.449327	0.224126
YCR066W	0.859121	0.094248
YCR067C	-0.625916	0.0371527
YCR068W	-0.190052	0.740013
YCR069W	-0.636634	0.105243
YCR071C	-0.00292449	0.996042
YCR072C	0.179125	0.726003
YCR073C	0.196307	0.820757
YCR073W-A	-0.301079	0.487629
YCR075C	-1.23207	0.0363743
YCR075W-A	0.370272	0.716405
YCR076C	-0.888183	0.0776836
YCR077C	-0.00586043	0.988937
YCR079W	-1.19603	0.158898
YCR081W	-0.851191	0.0206722
YCR082W	-0.905408	0.0800712
YCR083W	1.2329	0.0315313
YCR084C	0.453507	0.123365
YCR086W	0.145586	0.843281
YCR087C-A	-0.924989	0.103197
YCR088W	0.474354	0.102594
YCR089W	-0.190607	0.763127
YCR090C	0.508913	0.270294
YCR091W	0.229174	0.739749
YCR092C	0.654043	0.084235
YCR093W	-0.12818	0.721043
YCR094W	-0.539124	0.231976
YCR095C	0.475117	0.374183
YCR095W-A	-0.747617	NA
YCR097W	1.23394	0.0202732
YCR098C	-0.643804	NA
YCR102C	-0.110526	0.917626
YCR105W	-0.172675	NA
YCR106W	-0.0628132	0.934151
YCR107W	3.99663	0.0486075
YDL001W	0.328824	0.550685
YDL002C	-0.904192	0.0465499
YDL003W	0.182013	0.704091
YDL004W	0.871092	0.00640496
YDL005C	-0.57701	0.158689
YDL006W	0.150114	0.780984
YDL007W	0.323436	0.278253
YDL008W	0.389506	0.575088
YDL010W	0.103353	0.847564
YDL012C	0.318304	0.665588
YDL013W	-0.424543	0.416443
YDL014W	0.472218	0.292486
YDL015C	0.232567	0.497163
YDL017W	0.945625	0.0619425
YDL018C	-0.865241	0.0940964
YDL019C	-0.333722	0.331107
YDL020C	-0.502267	0.667149
YDL021W	0.542454	0.365087
YDL022W	0.764307	0.0751425
YDL024C	0.539265	0.767264
YDL025C	0.506192	0.256459
YDL027C	0.113208	0.861818
YDL028C	0.413481	0.362491
YDL029W	0.340572	0.289088
YDL030W	0.263849	0.687001
YDL031W	0.72287	0.0257705
YDL033C	0.334073	0.725778
YDL035C	-0.0874228	0.864343
YDL036C	0.482898	0.44031
YDL039C	2.64586	0.293582
YDL040C	-0.454469	0.158191
YDL042C	0.300208	0.545197
YDL043C	1.02607	0.0350866
YDL044C	1.44884	0.000530405
YDL045C	-0.268125	0.665588
YDL045W-A	-0.261727	0.730548
YDL046W	0.30439	0.462277
YDL048C	0.147777	0.850824
YDL049C	0.954049	0.365906
YDL051W	-0.267768	0.516332
YDL052C	-0.909684	0.0085034
YDL053C	-0.463941	0.305499
YDL054C	-0.483633	0.253489
YDL055C	0.598668	0.0264252
YDL056W	-0.259573	0.543807
YDL057W	0.661499	0.292532
YDL058W	-1.09819	0.000673083
YDL059C	-0.470985	0.61669
YDL060W	0.088182	0.878743
YDL061C	0.272303	0.462277
YDL063C	-0.125396	0.832507
YDL064W	0.803242	0.0236431
YDL065C	0.552316	0.181783
YDL066W	-1.03611	0.000204613
YDL067C	-0.409023	0.442305
YDL069C	-0.539042	0.61669
YDL070W	0.530884	0.104777
YDL072C	0.318722	0.412754
YDL073W	-1.02608	0.00909734
YDL074C	-0.337867	0.41166
YDL075W	1.60051	3.10264e-10
YDL076C	0.0246096	0.963931
YDL077C	-0.0820825	0.87153
YDL078C	0.654077	0.0222137
YDL079C	0.30168	NA
YDL080C	0.00827788	0.988937
YDL081C	0.31517	0.363778
YDL082W	0.541503	0.0867116
YDL083C	0.238267	0.464286
YDL084W	-0.802	0.000850983
YDL085C-A	-1.01447	0.118781
YDL085W	-1.10871	0.33025
YDL086C-A	-0.824685	NA
YDL086W	0.0286217	0.956293
YDL087C	0.295232	0.65087
YDL088C	-0.47363	0.19125
YDL089W	-0.8061	0.0535869
YDL090C	0.14325	0.799135
YDL091C	-0.205049	0.733521
YDL092W	0.0843467	0.870236
YDL093W	-0.472154	0.213501
YDL095W	-1.48095	4.04815e-07
YDL097C	0.360447	0.227464
YDL098C	0.162715	0.875024
YDL099W	0.715565	0.128273
YDL100C	0.291066	0.386152
YDL101C	0.612656	0.165216
YDL102W	0.188859	0.64016
YDL103C	-0.0697325	0.86686
YDL104C	0.343483	0.707452
YDL105W	-0.169576	0.832985
YDL106C	0.399799	0.379731
YDL107W	0.436565	0.56267
YDL108W	0.68646	0.124944
YDL109C	-0.475803	0.688579
YDL110C	0.836552	0.0661486
YDL111C	-0.0462477	0.930918
YDL112W	0.0489	0.905362
YDL113C	-0.828996	0.0486075
YDL115C	-0.24472	0.671939
YDL116W	0.366581	0.286305
YDL117W	0.5724	0.10907
YDL119C	0.604302	0.296109
YDL120W	0.133341	0.801966
YDL121C	-1.17041	0.00647143
YDL122W	0.143847	0.730027
YDL123W	-0.74768	0.128337
YDL124W	0.421187	0.167763
YDL125C	-1.16023	0.000190875
YDL126C	0.20544	0.475144
YDL127W	-0.412645	0.374597
YDL128W	-0.35967	0.30132
YDL129W	-0.34835	0.715999
YDL130W	1.11984	0.000161831
YDL130W-A	-0.0172635	0.982671
YDL131W	0.396773	0.227518
YDL132W	-0.301699	0.397887
YDL133C-A	0.967588	0.000321798
YDL133W	-0.0711841	0.892755
YDL134C	-0.201076	0.58114
YDL135C	0.831182	0.00726025
YDL136W	0.762647	0.00321662
YDL137W	0.519486	0.10921
YDL138W	1.02463	0.0482363
YDL139C	0.802175	0.369687
YDL140C	-0.987946	5.10428e-05
YDL141W	-0.306704	0.468336
YDL142C	-1.20875	0.0105449
YDL143W	-0.634768	0.0471673
YDL144C	-0.73858	0.126947
YDL145C	-0.74839	0.0025792
YDL146W	-0.104159	0.873115
YDL147W	0.112637	0.773706
YDL148C	0.976963	0.00654224
YDL149W	0.395774	0.422373
YDL150W	1.06686	0.0219968
YDL153C	0.191138	0.679872
YDL154W	1.0273	0.50838
YDL155W	-0.0216057	0.969262
YDL156W	1.11707	0.0202732
YDL157C	1.37367	0.000266145
YDL159W	-0.57798	0.282711
YDL160C	0.556295	0.0295342
YDL160C-A	0.27655	0.773701
YDL161W	-0.135763	0.749432
YDL164C	-1.08967	0.0028389
YDL165W	0.435802	0.317269
YDL166C	1.02285	0.00601059
YDL167C	0.0602313	0.923156
YDL168W	0.276416	0.414946
YDL169C	1.82868	0.101455
YDL170W	0.341871	0.460027
YDL171C	-0.514151	0.0505334
YDL173W	0.0528589	0.91462
YDL174C	-0.551266	0.0935593
YDL175C	-0.051268	0.930918
YDL176W	-0.661752	0.229592
YDL177C	0.996026	0.214634
YDL178W	0.840551	0.00779636
YDL179W	0.692322	0.130253
YDL180W	-0.736832	0.0801768
YDL181W	-0.0290564	0.968591
YDL182W	0.570493	0.0806327
YDL183C	-0.82911	0.171517
YDL184C	1.04832	4.76394e-05
YDL185W	0.459722	0.0862372
YDL187C	0.131616	NA
YDL188C	-0.503845	0.158898
YDL189W	-1.53431	0.000302549
YDL190C	-0.0165094	0.969726
YDL191W	0.770069	0.00314225
YDL192W	1.37869	1.13337e-08
YDL193W	0.521197	0.157506
YDL194W	0.800998	0.258411
YDL195W	-0.879246	8.87752e-05
YDL197C	-2.5472	0.000668453
YDL198C	0.0773752	0.855868
YDL199C	0.291391	0.669929
YDL200C	0.750708	0.267445
YDL201W	-0.190647	0.691546
YDL202W	0.14658	0.791771
YDL203C	-0.892492	0.0265892
YDL204W	0.181918	0.808905
YDL205C	-0.789943	0.0438518
YDL206W	-0.467259	0.459365
YDL207W	-1.03142	0.0166433
YDL208W	0.777298	0.0357675
YDL209C	0.71334	0.273685
YDL210W	2.05057	0.210535
YDL211C	0.400639	0.676613
YDL212W	-0.740112	0.0532902
YDL213C	0.171923	0.743879
YDL214C	1.10457	0.465802
YDL215C	-0.280908	0.557159
YDL216C	0.511812	0.398726
YDL217C	-0.455218	0.374183
YDL218W	0.160199	NA
YDL219W	0.225998	0.704834
YDL220C	-0.959223	0.0559548
YDL222C	1.2498	0.580741
YDL224C	-0.367783	0.33025
YDL225W	0.760244	0.0197723
YDL226C	-0.44297	0.166257
YDL227C	0.370558	0.374893
YDL229W	0.215389	0.59231
YDL230W	-0.179614	0.776902
YDL231C	-0.962547	0.150381
YDL232W	1.17769	0.0566109
YDL233W	1.13442	0.00306376
YDL234C	0.422018	0.346055
YDL235C	-1.41954	8.84187e-05
YDL236W	-0.239592	0.521161
YDL237W	-0.481219	0.21416
YDL238C	0.402164	0.473757
YDL239C	-0.361891	0.923156
YDL240W	-0.0571599	0.914247
YDL241W	-0.752582	NA
YDL243C	3.13531	0.114924
YDL244W	0.182978	0.890335
YDL248W	0.414425	0.31607
YDR001C	0.0807086	0.866314
YDR002W	0.456952	0.126678
YDR003W-A	0.00564332	NA
YDR004W	-0.477086	0.468488
YDR005C	0.739892	0.0696532
YDR006C	0.489052	0.156567
YDR007W	-0.0819573	0.892755
YDR008C	-1.16226	NA
YDR009W	-0.923361	0.53777
YDR011W	0.08278	0.808726
YDR012W	-0.491764	0.105235
YDR013W	0.0674373	0.935619
YDR014W	-0.759289	0.214144
YDR016C	-0.528192	0.489537
YDR017C	0.192395	0.637018
YDR018C	-1.28693	NA
YDR019C	0.537081	0.0749668
YDR020C	-0.307147	0.687815
YDR021W	0.815506	0.149149
YDR022C	0.258407	0.805721
YDR023W	0.560983	0.0426882
YDR024W	2.40593	NA
YDR025W	1.45119	6.99057e-08
YDR026C	-0.286714	0.637018
YDR027C	-0.408515	0.327175
YDR028C	0.0354075	0.944675
YDR030C	1.02261	0.148315
YDR031W	0.220514	0.760423
YDR032C	0.5305	0.202729
YDR033W	0.249439	0.534098
YDR034C	-0.88833	0.00560776
YDR034W-B	2.34268	0.345424
YDR035W	0.271793	0.334591
YDR036C	0.290659	0.486863
YDR037W	0.177364	0.59725
YDR038C	0.218524	0.490149
YDR041W	0.821056	0.0501088
YDR042C	2.9148	0.0487431
YDR044W	0.278836	0.565664
YDR045C	0.0394379	0.955794
YDR046C	0.232698	0.479235
YDR047W	-0.350736	0.345336
YDR049W	-0.0225095	0.965035
YDR050C	0.8951	0.00139196
YDR051C	-0.400879	0.365087
YDR052C	-0.992281	0.0160294
YDR054C	0.474294	0.166257
YDR055W	1.12984	4.1618e-05
YDR056C	0.410586	0.243609
YDR057W	-1.05828	0.00650516
YDR058C	0.953876	0.113708
YDR059C	0.192377	0.808651
YDR060W	-0.0908394	0.844976
YDR061W	0.540378	0.173078
YDR062W	0.0103888	0.978091
YDR063W	0.198988	0.654911
YDR064W	-0.227168	0.54095
YDR065W	-0.19196	0.833021
YDR066C	-0.410299	0.702893
YDR067C	1.07237	0.0457809
YDR068W	0.58901	0.203314
YDR069C	-0.32625	0.483603
YDR070C	0.482806	0.706289
YDR071C	0.674423	0.0185118
YDR072C	-0.408304	0.317282
YDR073W	-0.631181	0.371442
YDR074W	0.360076	0.437316
YDR075W	0.0247515	0.971548
YDR076W	0.504016	0.620792
YDR077W	0.863165	0.0206607
YDR078C	2.46356	0.0391539
YDR079C-A	0.643305	0.463806
YDR079W	-0.368406	0.572812
YDR080W	0.433788	0.286717
YDR081C	-0.3437	0.365087
YDR082W	0.345901	0.773706
YDR083W	0.437658	0.365087
YDR084C	0.0114175	0.98551
YDR085C	0.303702	0.649894
YDR086C	0.617038	0.0480448
YDR087C	-0.217863	0.708015
YDR088C	-0.140167	0.833675
YDR089W	-0.375604	0.32159
YDR090C	-0.164609	0.807603
YDR091C	0.385014	0.233202
YDR092W	0.363743	0.323459
YDR093W	-1.95855	2.90772e-12
YDR096W	-0.501348	0.281099
YDR097C	-0.260828	0.540337
YDR098C	0.543306	0.105235
YDR099W	0.0363748	0.933426
YDR100W	0.751762	0.0416957
YDR101C	0.423852	0.399136
YDR103W	0.471701	0.188253
YDR104C	0.359837	0.482328
YDR105C	0.165162	0.715291
YDR106W	-0.757674	NA
YDR107C	0.335469	0.447623
YDR108W	0.230878	0.640447
YDR109C	0.211319	0.68673
YDR110W	-0.617071	0.160148
YDR111C	-0.654118	0.16866
YDR113C	-0.167704	0.775976
YDR115W	-1.00115	0.105243
YDR116C	0.590391	0.202729
YDR117C	0.634085	0.0616241
YDR118W	-0.55955	0.242504
YDR119W	-0.523264	0.0874831
YDR119W-A	0.687048	0.574139
YDR120C	0.598946	0.153665
YDR121W	1.02986	0.0206722
YDR122W	0.125131	0.790279
YDR123C	-1.51016	0.0124434
YDR124W	0.0967288	0.957085
YDR125C	0.306056	0.744331
YDR126W	-0.245792	0.808726
YDR127W	-0.532746	0.0220924
YDR128W	-0.549496	0.223154
YDR129C	0.307136	0.296318
YDR130C	0.141954	0.851661
YDR131C	0.621902	0.269889
YDR132C	-0.266288	0.737611
YDR133C	-0.398293	0.614413
YDR135C	-1.35268	7.16284e-08
YDR137W	-0.491894	0.257484
YDR138W	0.405963	0.328183
YDR139C	1.40958	0.00481534
YDR140W	0.814974	0.128337
YDR141C	-0.635192	0.0230316
YDR142C	-0.977654	0.138271
YDR143C	0.558389	0.125798
YDR144C	-1.4969	1.69794e-05
YDR145W	0.00758222	0.987925
YDR146C	0.433008	0.205791
YDR147W	-0.0771811	0.892755
YDR148C	0.435267	0.237102
YDR150W	-0.281092	0.328183
YDR151C	-0.379114	0.38685
YDR152W	-0.418898	0.390441
YDR153C	0.134197	0.775362
YDR158W	0.46457	0.0634655
YDR159W	-0.84913	0.034484
YDR160W	0.455303	0.475646
YDR161W	0.720514	0.062552
YDR162C	0.509528	0.334401
YDR163W	-0.488873	0.443497
YDR164C	-0.602742	0.162955
YDR165W	-0.337225	0.417754
YDR166C	-0.475811	0.188253
YDR167W	0.478275	0.28074
YDR168W	0.47795	0.165427
YDR169C	0.46648	0.271787
YDR170C	-0.482381	0.0628482
YDR171W	0.936174	0.496626
YDR172W	-0.282274	0.371442
YDR173C	0.214553	0.796629
YDR174W	-0.0786881	0.864415
YDR175C	-0.236198	0.612643
YDR176W	-0.754294	0.0800712
YDR177W	-0.201011	0.59425
YDR178W	1.12246	0.00459065
YDR179C	0.223658	0.87049
YDR179W-A	0.73443	0.240605
YDR180W	-1.319	0.000687317
YDR181C	0.279844	0.649468
YDR182W	-0.279723	0.514929
YDR183W	0.851849	0.202729
YDR185C	0.173562	0.856206
YDR186C	-0.547512	0.0901057
YDR188W	-0.612488	0.051966
YDR189W	0.0424235	0.923175
YDR190C	0.0513323	0.899215
YDR191W	1.13086	0.0370406
YDR192C	-0.150292	0.807845
YDR194C	-0.727473	0.0189639
YDR195W	-0.566467	0.218507
YDR196C	0.298749	0.545746
YDR197W	0.96867	0.0523853
YDR198C	0.221122	0.727928
YDR200C	-1.8912	8.43223e-05
YDR201W	-0.17849	0.82738
YDR202C	0.1813	0.74232
YDR204W	0.234325	0.633465
YDR205W	-0.461553	0.298361
YDR206W	-0.11695	0.807704
YDR207C	-0.644974	0.101857
YDR208W	-0.426657	0.235957
YDR210W	1.18019	0.000115168
YDR211W	0.370855	0.315501
YDR212W	0.284371	0.411186
YDR213W	-0.30809	0.562604
YDR214W	-0.641689	0.0499814
YDR216W	0.80097	0.111909
YDR217C	-1.75238	2.21727e-05
YDR218C	-1.03325	NA
YDR219C	0.492625	0.281007
YDR221W	-0.223803	0.583415
YDR222W	-0.139217	0.76688
YDR223W	2.16149	0.0633781
YDR224C	1.33441	9.00085e-09
YDR225W	1.10208	3.52341e-06
YDR226W	-0.345094	0.276233
YDR227W	0.732729	0.0766482
YDR228C	-0.746017	0.0390132
YDR229W	0.380822	0.389009
YDR231C	-0.968086	0.0380122
YDR232W	-0.870921	0.00213489
YDR233C	1.22345	1.80257e-06
YDR234W	0.0691292	0.876138
YDR235W	0.602166	0.13739
YDR236C	-0.226781	0.707452
YDR237W	-0.356787	0.501462
YDR238C	0.351569	0.218172
YDR239C	1.10364	0.00225775
YDR240C	0.454915	0.397107
YDR241W	-0.735839	NA
YDR242W	2.02017	0.0166433
YDR243C	0.554731	0.281099
YDR244W	0.537605	0.147674
YDR245W	-0.919106	0.00433391
YDR246W	0.68403	0.184723
YDR247W	0.74899	0.278253
YDR248C	0.201175	0.767739
YDR249C	-0.206524	0.825107
YDR251W	-0.694583	0.0440631
YDR252W	1.20961	0.0638117
YDR253C	-0.644593	NA
YDR254W	-0.930356	0.182099
YDR255C	-0.183588	0.797413
YDR256C	-0.168731	0.932058
YDR257C	0.660264	0.0820613
YDR258C	0.762592	0.111127
YDR259C	-0.738294	0.363778
YDR260C	-1.03032	0.148639
YDR261C	-1.92743	1.14067e-08
YDR262W	0.894463	0.00448901
YDR263C	-1.34432	0.218172
YDR264C	-0.563155	0.0828488
YDR265W	0.682631	0.245281
YDR266C	-0.380006	0.267445
YDR267C	0.246704	0.640113
YDR268W	-0.617276	0.221573
YDR270W	0.583386	0.207461
YDR272W	0.389755	0.256744
YDR273W	-1.52945	0.341697
YDR275W	-1.27293	0.138589
YDR276C	1.02267	0.00248519
YDR277C	0.879487	0.324335
YDR279W	-0.216811	0.733653
YDR280W	0.291875	0.495919
YDR282C	-0.151553	0.848465
YDR283C	-0.0749996	0.868119
YDR284C	-0.48893	0.22365
YDR285W	0.68691	0.52252
YDR286C	0.195158	0.852266
YDR287W	0.367937	0.514476
YDR288W	-0.140835	0.840736
YDR289C	0.769593	0.124529
YDR291W	-0.600401	0.1693
YDR292C	-0.773862	0.0160789
YDR293C	-0.666507	0.0202501
YDR294C	-0.265274	0.477867
YDR295C	0.774505	0.0611096
YDR296W	-0.743079	0.0946029
YDR297W	-0.15573	0.737611
YDR298C	0.659866	0.0534343
YDR299W	0.966065	0.0158305
YDR300C	0.278092	0.554118
YDR301W	-0.735084	0.0482175
YDR302W	0.359506	0.462277
YDR303C	0.300274	0.383558
YDR304C	0.766592	0.00672913
YDR305C	1.23463	0.00564785
YDR306C	1.16601	0.00142485
YDR307W	-0.131711	0.796101
YDR308C	0.553934	0.332263
YDR309C	0.625466	0.0293335
YDR310C	-0.027193	0.95557
YDR311W	-0.403168	0.282233
YDR312W	0.937484	0.0102493
YDR313C	0.0343217	0.967235
YDR314C	2.03551	0.000915496
YDR315C	-0.147287	0.892755
YDR316W	1.24851	0.0169695
YDR317W	1.47219	0.17585
YDR318W	0.438356	0.609444
YDR319C	-0.289987	0.698652
YDR320C	0.12319	0.798633
YDR320C-A	2.05459	0.000535329
YDR321W	-1.11041	4.76394e-05
YDR322C-A	-0.440016	0.401257
YDR322W	0.214908	0.67468
YDR323C	0.407343	0.489318
YDR324C	0.423856	0.290234
YDR325W	-0.304289	0.479855
YDR326C	0.421655	0.160973
YDR328C	0.526864	0.0907051
YDR329C	0.268829	0.542827
YDR330W	0.222748	0.637018
YDR331W	0.36079	0.398647
YDR332W	0.743	0.305148
YDR333C	-0.123662	0.765937
YDR334W	0.768804	0.041547
YDR335W	-0.737999	0.0136563
YDR336W	0.401663	0.596316
YDR337W	-0.0776193	0.878743
YDR338C	0.370205	0.468247
YDR339C	0.991708	0.00770242
YDR341C	0.309401	0.363778
YDR342C	0.932154	0.0145457
YDR343C	0.922925	0.0171762
YDR345C	1.24049	2.43736e-06
YDR346C	0.165554	0.664329
YDR347W	-0.991144	0.0290207
YDR348C	-0.104577	0.808101
YDR349C	-1.06102	0.0019145
YDR350C	0.41512	0.439033
YDR351W	-0.541344	0.169485
YDR352W	-0.503989	0.244396
YDR353W	0.03412	0.928064
YDR354W	0.4498	0.137671
YDR356W	0.504783	0.209537
YDR357C	-0.41981	0.607828
YDR358W	0.250882	0.618166
YDR359C	-0.194742	0.707452
YDR361C	0.384794	0.375865
YDR362C	0.455984	0.345424
YDR363W	0.737085	0.170316
YDR363W-A	0.482074	0.301108
YDR364C	-0.659646	0.201201
YDR365C	-0.441339	0.278341
YDR366C	-1.18288	0.72643
YDR367W	-0.908036	0.0362708
YDR368W	0.527989	0.0699898
YDR369C	0.24433	0.713388
YDR370C	-0.268578	0.647481
YDR371W	-0.511528	0.375393
YDR372C	-0.474156	0.151223
YDR374W-A	0.633938	0.563946
YDR375C	-1.15157	0.0249845
YDR376W	-0.975775	0.0153472
YDR377W	0.117548	0.833621
YDR378C	1.25383	0.00189123
YDR379C-A	-0.92976	0.257448
YDR379W	0.452594	0.254042
YDR380W	2.45231	0.00770242
YDR381C-A	1.40995	0.121937
YDR381W	-0.289559	0.386435
YDR382W	0.969139	0.00102278
YDR383C	1.04084	0.111402
YDR384C	-0.424828	0.30767
YDR385W	0.282088	0.425648
YDR386W	0.193027	0.789207
YDR387C	-0.596284	0.283344
YDR388W	-0.603856	0.0318694
YDR389W	-0.721113	0.0246573
YDR390C	0.187895	0.67468
YDR391C	-0.694665	0.177616
YDR392W	-0.176681	0.777459
YDR393W	-0.393515	0.51339
YDR394W	0.139864	0.694187
YDR395W	-0.0521811	0.923156
YDR397C	0.192811	0.736821
YDR398W	0.424487	0.290234
YDR399W	-0.975055	0.0120563
YDR401W	-0.774111	NA
YDR402C	0.711253	NA
YDR403W	0.227315	NA
YDR404C	-2.60055	2.71096e-11
YDR405W	0.69729	0.133216
YDR406W	-0.613074	0.114924
YDR407C	-1.1138	0.000282494
YDR408C	-1.20218	0.00312678
YDR409W	0.400605	0.404295
YDR410C	-0.105094	0.86236
YDR411C	0.420816	0.276522
YDR412W	-0.588529	0.244813
YDR414C	-0.548969	0.323419
YDR415C	0.196763	0.713388
YDR416W	0.263485	0.583301
YDR418W	0.435132	0.134446
YDR419W	-0.0786586	0.90368
YDR420W	-0.480057	0.136748
YDR421W	-0.0534617	0.933426
YDR422C	-1.61919	1.62737e-06
YDR423C	0.89683	0.0192537
YDR424C	1.06336	0.029318
YDR425W	0.408868	0.332285
YDR427W	0.161829	0.687101
YDR428C	-0.0220252	0.975507
YDR429C	0.981076	0.000408832
YDR430C	0.537889	0.0822238
YDR434W	-0.871587	0.0121375
YDR435C	-0.107886	0.870578
YDR436W	-0.0792507	0.878743
YDR438W	-2.33754	0.37594
YDR439W	-0.0690226	0.930459
YDR440W	-1.16161	0.0406838
YDR441C	0.804708	0.190939
YDR443C	-0.324485	0.440036
YDR444W	-0.0980216	0.880487
YDR445C	-0.583658	0.506663
YDR446W	-1.36621	NA
YDR447C	1.15004	3.60833e-06
YDR448W	0.467721	0.332037
YDR449C	0.665411	0.115281
YDR450W	0.598408	0.0249206
YDR451C	0.77578	0.020547
YDR452W	-0.584547	0.068731
YDR453C	0.883599	0.145498
YDR454C	0.422939	0.178641
YDR456W	-0.731648	0.0173458
YDR457W	0.156114	0.660416
YDR458C	0.224737	0.610514
YDR459C	-0.802218	0.236948
YDR460W	0.0963127	0.861818
YDR461C-A	0.732336	0.298361
YDR461W	1.57648	0.000147307
YDR462W	0.687999	0.157767
YDR463W	0.540637	0.0989949
YDR464W	0.709204	0.0476618
YDR465C	-0.950938	0.0186795
YDR466W	-0.305182	0.495932
YDR468C	-0.41947	0.385863
YDR469W	0.490056	0.424554
YDR470C	-0.234784	0.626015
YDR471W	0.322517	0.257206
YDR472W	-0.989334	0.0153015
YDR473C	0.492514	0.320095
YDR475C	0.584602	0.126053
YDR476C	-0.608564	0.190294
YDR477W	0.238881	0.549542
YDR478W	0.875046	0.312084
YDR479C	-0.568339	0.240941
YDR481C	-0.690248	0.0239403
YDR482C	-0.92021	0.195861
YDR483W	-1.05686	6.14817e-05
YDR484W	0.325696	0.521161
YDR485C	1.14797	0.00104212
YDR486C	-0.361747	0.41878
YDR487C	0.356355	0.324281
YDR488C	0.267012	0.724032
YDR489W	-0.378457	0.558475
YDR490C	-1.51654	6.9607e-05
YDR492W	0.0292325	0.958124
YDR493W	0.346043	0.610484
YDR494W	0.325696	0.492767
YDR495C	1.25281	0.00162995
YDR496C	0.601124	0.175628
YDR497C	-1.4148	6.11834e-08
YDR498C	0.447208	0.377817
YDR499W	0.620184	0.252445
YDR500C	0.575302	0.0541304
YDR501W	-0.795491	0.191482
YDR502C	-0.28447	0.381242
YDR503C	-1.09045	0.0592215
YDR504C	3.02239	0.230383
YDR505C	0.413864	0.266986
YDR506C	-1.05377	0.0564429
YDR507C	-0.00211382	0.995443
YDR508C	1.11628	3.91433e-06
YDR510W	-0.795712	0.0214647
YDR511W	0.469166	0.417391
YDR512C	0.62406	0.257935
YDR513W	1.0759	4.25734e-05
YDR514C	-0.549662	0.261518
YDR515W	-0.637386	0.372749
YDR516C	0.411595	0.365916
YDR517W	-1.70523	1.95306e-08
YDR518W	-0.387868	0.283821
YDR519W	-0.122551	0.82738
YDR520C	0.223353	0.700387
YDR522C	2.78544	NA
YDR523C	3.38643	NA
YDR524C	-0.379515	0.483703
YDR524C-B	1.82074	1.22563e-10
YDR525W-A	-0.217507	0.72973
YDR527W	0.240544	0.617817
YDR528W	0.305194	0.640301
YDR529C	1.00142	0.00226038
YDR530C	-1.07539	0.0169951
YDR531W	0.0209369	0.968591
YDR532C	-0.286986	0.715105
YDR533C	0.997857	9.40491e-05
YDR534C	5.41683	0.0039667
YDR535C	-0.583811	NA
YDR536W	1.44152	NA
YDR538W	-0.702993	0.241097
YDR539W	0.754152	0.0380251
YDR540C	-0.265165	0.851611
YDR541C	0.269576	0.784488
YEL001C	0.933203	0.000809662
YEL002C	-0.593529	0.0332676
YEL003W	-0.424692	0.439612
YEL004W	-1.11402	0.0845802
YEL005C	0.951033	0.187439
YEL006W	0.366159	0.476285
YEL007W	-0.397105	0.226869
YEL009C	5.39055	4.38557e-133
YEL011W	-1.02722	0.0171011
YEL012W	0.711421	0.253017
YEL013W	-0.120287	0.73142
YEL015W	0.277066	0.412754
YEL016C	-0.754542	0.196981
YEL017C-A	-0.347059	0.320095
YEL017W	0.181496	0.715468
YEL018W	0.298832	0.68975
YEL020W-A	0.0859769	0.894211
YEL022W	-0.0295187	0.948935
YEL023C	4.53262	0.0189132
YEL024W	0.958823	0.00677684
YEL025C	-0.779718	0.0350866
YEL026W	1.711	1.03103e-11
YEL027W	0.633412	0.0484422
YEL028W	-0.782831	NA
YEL029C	-0.75657	0.12851
YEL030W	-0.234899	0.864051
YEL031W	-0.550678	0.10441
YEL032W	-0.673448	0.0203681
YEL033W	2.30616	0.257351
YEL034W	0.246175	0.46737
YEL036C	-1.4835	2.42934e-06
YEL037C	-0.40745	0.211245
YEL038W	-0.23311	0.664051
YEL039C	0.0792713	0.95048
YEL040W	0.415527	0.268686
YEL041W	1.20356	0.0801768
YEL042W	-1.26545	6.01183e-06
YEL043W	-1.09378	0.000597811
YEL044W	-0.552517	0.296113
YEL046C	0.914617	0.000400708
YEL047C	-0.248514	0.498563
YEL048C	1.67506	0.000687317
YEL049W	2.40407	NA
YEL050C	1.26048	0.000628864
YEL051W	0.311431	0.298744
YEL052W	-0.0841424	0.858053
YEL053C	-1.44989	0.00198559
YEL054C	0.304381	0.327274
YEL055C	-1.22165	0.000223115
YEL056W	0.649058	0.0617133
YEL057C	1.86504	NA
YEL058W	-1.1546	0.000181646
YEL059C-A	-0.112808	0.932058
YEL060C	1.27468	0.124156
YEL061C	0.754227	0.0526089
YEL062W	0.625093	0.170924
YEL063C	0.214114	0.518101
YEL064C	-0.0721248	0.923713
YEL065W	-1.06226	0.0733025
YEL066W	-0.714768	0.209537
YEL068C	-0.0367149	0.974402
YEL070W	2.27359	0.0552632
YEL071W	0.275744	0.413482
YEL072W	-0.578407	0.704589
YEL073C	0.451363	0.632116
YER001W	0.101982	0.780475
YER002W	0.654857	0.11646
YER003C	0.0802631	0.834821
YER004W	-0.108462	0.827586
YER005W	-0.453181	0.308661
YER006W	1.05809	0.00127323
YER007C-A	0.580785	0.136142
YER007W	1.3198	0.0344594
YER008C	-0.084843	0.836497
YER009W	0.178251	0.609444
YER010C	-0.585531	0.339194
YER011W	0.0496506	0.947438
YER012W	1.08345	6.59326e-05
YER013W	1.23791	8.30416e-05
YER014W	-0.169948	0.750475
YER015W	0.45341	0.56267
YER016W	-1.03584	0.00630984
YER017C	-0.0683069	0.879231
YER018C	0.212425	0.784584
YER019C-A	-0.0539928	0.907431
YER019W	-0.186157	0.695421
YER020W	-0.129822	0.794606
YER021W	-0.365229	0.206319
YER022W	-0.0264906	0.959924
YER023W	-0.239611	0.526752
YER024W	3.54989	4.0496e-16
YER025W	0.121702	0.721043
YER026C	0.749515	0.0132483
YER027C	-0.32795	0.341697
YER028C	0.883859	0.112738
YER029C	0.608779	0.244396
YER030W	-0.0467166	0.93295
YER031C	0.266806	0.472475
YER032W	-0.203547	0.680021
YER033C	-0.596553	0.158205
YER034W	0.611975	0.229407
YER035W	0.576998	0.170316
YER036C	0.121916	0.787256
YER037W	1.65444	3.68607e-07
YER038C	-1.55028	0.0352844
YER039C	0.865269	0.808678
YER040W	0.395298	0.291802
YER041W	-0.0714717	0.935909
YER042W	0.792711	0.0681111
YER043C	0.508197	0.0946575
YER044C	0.449292	0.346055
YER044C-A	4.1205	NA
YER045C	0.180983	0.836497
YER046W	0.713308	0.530217
YER047C	0.66531	0.111171
YER048C	0.596548	0.0361876
YER048W-A	1.27146	0.000153102
YER049W	0.0750741	0.867978
YER050C	-0.0353065	0.961549
YER051W	0.559341	0.32148
YER052C	0.41486	0.148881
YER053C	1.00133	0.0112334
YER053C-A	0.713947	0.468402
YER054C	-0.653895	0.475422
YER055C	1.22745	5.6489e-07
YER056C	0.17302	0.630204
YER056C-A	1.51815	1.46731e-10
YER057C	0.548005	0.124944
YER058W	1.4988	0.0264252
YER059W	0.983799	0.0111938
YER060W	-1.20097	0.00230356
YER060W-A	-0.940031	0.0160294
YER061C	-0.198179	0.74232
YER062C	0.925246	0.0171762
YER063W	0.000725989	0.998169
YER064C	0.668501	0.0332504
YER065C	2.38508	7.81617e-05
YER066W	-3.07707	0.000906415
YER067W	0.895013	0.272589
YER068W	0.290216	0.376336
YER069W	0.701961	0.0528871
YER070W	1.23834	0.000168663
YER071C	0.643014	0.327949
YER072W	0.0272199	0.957085
YER073W	1.05346	5.18608e-06
YER074W	1.24965	8.35702e-07
YER074W-A	1.25205	0.000623264
YER075C	0.950017	0.0068776
YER076C	-0.211119	0.841313
YER077C	0.417492	0.479615
YER078C	-0.324605	0.496485
YER079W	0.587198	0.263407
YER080W	0.429789	0.192078
YER081W	0.125779	0.817168
YER082C	0.527617	0.185174
YER083C	-1.26505	0.00014336
YER085C	-3.43698	NA
YER086W	-0.0949965	0.794719
YER087C-B	1.15431	0.000681401
YER087W	-0.0118087	0.984675
YER088C	-2.1253	1.96394e-16
YER088C-A	-0.730437	0.605962
YER089C	0.00700074	0.987925
YER090W	0.107104	0.768825
YER091C	0.161206	0.614237
YER092W	0.376871	0.473757
YER093C	-0.28506	0.590141
YER093C-A	0.364278	0.716084
YER094C	-1.31083	2.89382e-05
YER095W	-0.139282	0.77382
YER096W	-0.599976	0.623059
YER098W	-0.507758	0.490493
YER099C	-0.152123	0.74251
YER100W	0.275858	0.472087
YER101C	0.106882	0.855647
YER102W	1.09288	3.33589e-06
YER103W	-0.473636	0.808101
YER104W	0.297356	0.757273
YER105C	-0.423734	0.251109
YER106W	1.24122	NA
YER107C	-0.967135	0.00317874
YER109C	0.282153	0.684998
YER110C	-0.405655	0.238167
YER111C	-0.316758	0.439612
YER112W	0.411736	0.295775
YER113C	-0.59251	0.198351
YER114C	-0.858004	0.00797746
YER115C	-0.306609	0.784653
YER116C	-0.3492	0.629025
YER117W	0.597121	0.0342092
YER118C	-0.854316	0.049093
YER119C	-0.717172	0.0653746
YER120W	0.0685837	0.864554
YER121W	1.02521	NA
YER122C	-0.964069	0.000308579
YER123W	-0.638013	0.0801768
YER124C	0.513963	0.0421133
YER125W	-0.51606	0.0583689
YER126C	1.11372	0.000245661
YER127W	0.0433431	0.947501
YER128W	0.2837	0.696076
YER129W	-0.695912	0.0718365
YER130C	0.971733	0.00261966
YER131W	1.69426	2.19335e-10
YER132C	-0.051234	0.918256
YER133W	-0.195436	0.547527
YER134C	0.0856817	0.882029
YER136W	-0.832035	0.00108
YER137C	-0.362523	0.78878
YER138W-A	1.8809	0.478717
YER139C	0.26426	0.68664
YER140W	-0.410802	0.489318
YER141W	0.402116	0.240757
YER142C	-0.347914	0.734909
YER143W	0.620946	0.111507
YER144C	-1.50308	0.000563937
YER145C	-1.23662	0.00601369
YER146W	0.891872	0.0160394
YER147C	-0.136902	0.860587
YER148W	0.341807	0.410784
YER149C	-0.979462	0.0528871
YER150W	0.79459	0.721726
YER151C	0.125568	0.768503
YER152C	-0.974896	0.0413835
YER154W	-0.438475	0.374597
YER155C	-0.423291	0.121167
YER156C	-0.0409161	0.941337
YER157W	0.285181	0.478717
YER158C	0.353093	0.674539
YER159C	0.899018	0.0416057
YER161C	-0.622246	0.19013
YER162C	0.939435	0.0115639
YER163C	-1.09991	0.0185357
YER164W	-0.933446	0.00189102
YER165W	-1.16268	5.02734e-06
YER166W	-0.407829	0.159954
YER167W	-0.0194517	0.968591
YER168C	-0.902628	0.00857755
YER169W	0.0570684	0.920466
YER170W	-0.580872	0.435645
YER171W	-0.323511	0.441681
YER172C	0.549387	0.0656002
YER173W	-0.0769824	0.923156
YER174C	-4.14333	4.14385e-27
YER175C	1.68842	4.12302e-06
YER175W-A	0.390782	NA
YER176W	-2.00572	1.07758e-09
YER177W	0.458856	0.120534
YER178W	-0.0418144	0.919463
YER179W	-1.37339	NA
YER180C	4.1615	0.0522937
YER180C-A	-0.2809	0.808726
YER181C	-0.75277	NA
YER182W	0.100065	0.882024
YER183C	-0.225897	0.72088
YER184C	-0.487042	0.547527
YER186C	4.10655	0.0469739
YER188W	-1.04628	NA
YFL001W	0.104117	0.861818
YFL002C	-0.253946	0.556961
YFL003C	0.579495	0.721726
YFL004W	-0.160231	0.649468
YFL005W	0.411902	0.243609
YFL007W	-0.271726	0.412154
YFL008W	0.265027	0.536802
YFL009W	0.12818	0.736821
YFL010C	0.306537	0.433932
YFL013C	0.819496	0.0131504
YFL014W	1.81151	0.250574
YFL016C	0.296148	0.435645
YFL017C	0.0594703	0.926904
YFL017W-A	0.37628	0.530642
YFL018C	0.334114	0.243563
YFL020C	6.30033	0.00117809
YFL021C-A	-2.58441	NA
YFL021W	-0.268771	0.523019
YFL022C	-0.549969	0.0728072
YFL023W	0.700792	0.106246
YFL024C	-0.283311	0.59479
YFL025C	-0.420522	0.312084
YFL026W	-0.054055	0.897711
YFL027C	0.215021	0.699736
YFL028C	-0.499402	0.200748
YFL029C	0.55373	0.294619
YFL030W	0.102062	0.914682
YFL031W	-2.14623	1.02559e-10
YFL033C	-0.854692	0.00770242
YFL034C-A	-0.305174	0.465802
YFL034C-B	0.0858283	0.877828
YFL034W	-0.372569	0.385863
YFL036W	-0.271789	0.456298
YFL037W	-0.552616	0.0805712
YFL038C	0.541024	0.073492
YFL039C	0.317548	0.316785
YFL041W	-0.882219	0.00777767
YFL041W-A	-0.079581	NA
YFL042C	-0.10686	0.847059
YFL044C	-0.340615	0.489537
YFL045C	-0.789479	0.00167444
YFL046W	0.549258	0.313524
YFL047W	-0.871127	0.00719695
YFL048C	0.0873069	0.840736
YFL049W	0.0821943	0.880003
YFL050C	-2.71448	0.0318568
YFL052W	0.327482	NA
YFL053W	1.89518	NA
YFL054C	0.465004	0.637018
YFL055W	-1.99979	0.158184
YFL057C	1.70148	0.545197
YFR001W	0.476513	0.298933
YFR002W	1.05637	0.00256505
YFR003C	-0.0882181	0.892201
YFR004W	0.951791	0.000333447
YFR005C	-0.0664861	0.900199
YFR006W	-0.115931	0.76426
YFR007W	0.55359	0.35262
YFR008W	0.694006	0.184706
YFR009W	0.0992346	0.806498
YFR010W	0.391823	0.198873
YFR011C	0.703439	0.0941441
YFR013W	-0.573606	0.136142
YFR014C	0.385975	0.415031
YFR015C	-0.11885	0.858135
YFR016C	0.161011	0.716457
YFR017C	0.593147	0.527016
YFR018C	-1.22153	0.0164565
YFR019W	0.325325	0.324467
YFR020W	-0.999294	0.324449
YFR021W	-1.09281	0.0171102
YFR022W	0.471598	0.399076
YFR024C-A	0.0793355	0.864041
YFR025C	-1.02232	0.0100063
YFR026C	-0.016396	NA
YFR027W	1.00406	0.198262
YFR028C	-0.232993	0.64016
YFR029W	0.734007	0.0820613
YFR030W	-0.34668	0.299819
YFR031C	-0.0735396	0.889762
YFR031C-A	1.26202	8.76659e-07
YFR032C-A	0.026266	0.945234
YFR033C	-0.708306	0.10838
YFR034C	0.0786847	0.882597
YFR034W-A	-2.36166	NA
YFR037C	0.035593	0.936228
YFR038W	-0.421117	0.316924
YFR039C	-0.655763	0.0918835
YFR040W	-0.530845	0.174978
YFR041C	-0.585859	0.190294
YFR042W	-0.375431	0.558968
YFR043C	0.513887	0.472087
YFR044C	-0.545845	0.0552779
YFR045W	0.198232	0.796629
YFR046C	-0.119967	0.87153
YFR047C	0.0723972	0.895838
YFR048W	0.791475	0.054522
YFR049W	0.829199	0.0474772
YFR050C	0.547453	0.0781601
YFR051C	0.22436	0.511088
YFR052W	-0.090255	0.826187
YFR053C	0.0916936	0.958716
YFR055W	0.181335	0.792517
YGL001C	0.171952	0.679373
YGL002W	-0.956926	0.0616764
YGL003C	-0.94774	0.0268082
YGL004C	0.896556	0.0424468
YGL005C	0.600692	0.224525
YGL006W	0.616157	0.596376
YGL006W-A	-0.284466	NA
YGL008C	-0.26893	0.368888
YGL009C	0.434431	0.105517
YGL010W	1.00395	0.101904
YGL011C	0.814982	0.00213489
YGL012W	-0.814228	0.0026117
YGL013C	0.254124	0.528099
YGL014W	-0.388605	0.219895
YGL016W	0.220057	0.583415
YGL017W	0.0440925	0.935619
YGL018C	0.500109	0.452551
YGL019W	0.25322	0.61669
YGL020C	0.373777	0.348135
YGL021W	-1.12304	0.000135691
YGL022W	-1.46146	1.89158e-08
YGL023C	-0.788586	0.03843
YGL025C	-0.1282	0.811295
YGL026C	0.087756	0.790016
YGL027C	-1.32696	1.69236e-06
YGL028C	0.929001	0.000148149
YGL029W	1.19733	0.00661305
YGL030W	0.789127	0.00467354
YGL031C	0.337976	0.22601
YGL032C	1.11097	0.0225468
YGL035C	0.32715	0.482021
YGL036W	-0.696029	0.0486075
YGL037C	0.392831	0.479855
YGL038C	-0.0894713	0.826187
YGL039W	0.142733	0.778385
YGL040C	-0.795978	0.00566104
YGL041W-A	0.570902	0.244791
YGL043W	0.088359	0.837523
YGL044C	0.221042	0.640447
YGL045W	1.31162	0.0152831
YGL047W	-0.714245	0.208124
YGL048C	0.61562	0.0285055
YGL049C	-0.361371	0.319426
YGL050W	0.223491	0.688492
YGL054C	-0.550771	0.0735439
YGL055W	0.374327	0.808101
YGL056C	0.345674	0.334591
YGL057C	0.00894869	0.988937
YGL058W	0.375829	0.339702
YGL059W	0.0465697	0.942138
YGL060W	-0.0927356	0.854772
YGL061C	0.500343	0.388925
YGL062W	0.445843	0.123091
YGL063W	0.476015	0.67593
YGL064C	0.574569	0.307879
YGL065C	0.693354	0.105893
YGL066W	0.45795	0.232134
YGL067W	-1.25167	0.00125492
YGL068W	0.588813	0.0974499
YGL070C	-0.0708946	0.899215
YGL071W	-0.230667	0.653887
YGL072C	-0.770924	NA
YGL073W	0.101543	0.824955
YGL075C	-0.509628	0.54095
YGL076C	0.359015	0.234879
YGL077C	0.303379	0.421385
YGL078C	0.648049	0.102851
YGL079W	-0.426819	0.584716
YGL080W	0.765223	0.0541304
YGL081W	-0.875816	0.42648
YGL082W	0.56298	0.0766482
YGL083W	0.394013	0.399437
YGL084C	-0.967959	0.00433391
YGL085W	-0.308747	0.732531
YGL086W	0.255324	0.632063
YGL087C	0.823566	0.0511988
YGL088W	1.45841	1.65583e-05
YGL089C	-1.33417	0.678453
YGL090W	0.46407	0.640416
YGL091C	0.0383336	0.943773
YGL092W	0.298705	0.365498
YGL093W	0.0552785	0.91462
YGL094C	0.667165	0.0801768
YGL095C	0.591851	0.12089
YGL096W	1.19492	0.0449804
YGL097W	0.540491	0.105243
YGL098W	0.971268	0.022203
YGL099W	0.752287	0.0180924
YGL100W	0.0928184	0.839745
YGL101W	0.885826	0.00974658
YGL103W	1.06745	3.12316e-05
YGL104C	-1.2175	0.00554523
YGL105W	0.573158	0.0361404
YGL106W	0.359381	0.26368
YGL107C	-0.873848	0.0125
YGL108C	1.51843	0.00331117
YGL110C	0.911262	0.00956296
YGL111W	-0.0836132	0.86705
YGL112C	-0.0710494	0.870631
YGL113W	1.13632	0.0684726
YGL114W	-0.343713	0.42449
YGL115W	-0.128845	0.768825
YGL116W	-0.80337	0.0295684
YGL117W	1.69434	0.162628
YGL119W	-0.141242	0.797354
YGL120C	0.680196	0.0667839
YGL121C	1.16339	0.19125
YGL122C	0.199476	0.610514
YGL123W	0.144723	0.707452
YGL124C	0.365597	0.474363
YGL125W	-0.217193	0.547274
YGL127C	-1.59845	0.00759671
YGL128C	0.330678	0.660073
YGL129C	0.744123	0.0505334
YGL130W	-0.000328251	0.99921
YGL131C	-0.776536	0.112811
YGL133W	1.58528	1.51283e-07
YGL134W	-0.297193	0.688643
YGL135W	0.139803	0.704834
YGL136C	0.512556	0.432867
YGL137W	0.219176	0.527638
YGL139W	0.712802	0.0403844
YGL140C	-0.749598	0.0172047
YGL141W	0.5618	0.141272
YGL142C	-1.56231	1.3015e-05
YGL143C	-0.177423	0.805721
YGL144C	-0.363893	0.597644
YGL145W	0.547814	0.152546
YGL146C	0.588228	0.659773
YGL147C	1.34421	1.68281e-08
YGL148W	-0.145694	0.654218
YGL150C	0.306047	0.390441
YGL151W	0.0565248	0.899215
YGL153W	0.0746298	0.892755
YGL154C	-0.740292	0.387506
YGL155W	-0.568723	0.282278
YGL156W	0.581417	0.695635
YGL157W	0.293885	0.402384
YGL158W	-0.273193	NA
YGL159W	0.487693	0.285224
YGL160W	-0.396833	0.3855
YGL161C	0.0803662	0.864041
YGL162W	-0.159292	0.827653
YGL163C	-0.681766	0.115494
YGL164C	0.310156	0.518922
YGL165C	-1.55596	NA
YGL166W	-0.275855	0.605635
YGL167C	-0.506975	0.114396
YGL169W	-0.0923214	0.875737
YGL171W	0.624542	0.134446
YGL172W	-1.58732	1.19122e-07
YGL173C	-0.666538	0.00770242
YGL174W	0.34853	0.624015
YGL175C	-0.361325	0.733521
YGL176C	-0.113756	0.899215
YGL178W	0.217505	0.665136
YGL179C	0.298145	0.697775
YGL180W	-0.200483	0.713388
YGL181W	-0.00855771	0.983527
YGL184C	2.28899	0.0126186
YGL185C	-0.323493	0.575481
YGL186C	0.537438	0.118885
YGL187C	1.75349	3.26368e-11
YGL189C	1.50175	3.72846e-10
YGL190C	0.0330211	0.944675
YGL191W	0.490831	0.165835
YGL192W	0.641883	NA
YGL193C	1.78258	0.528603
YGL194C	0.366741	0.387786
YGL194C-A	-0.0845668	0.947438
YGL195W	-0.54715	0.0696532
YGL196W	0.272181	0.496552
YGL197W	-0.551179	0.0758417
YGL198W	-1.61742	2.10293e-06
YGL199C	-0.538469	NA
YGL200C	-0.945891	0.00117076
YGL201C	-0.381294	0.248145
YGL202W	-0.386013	0.152546
YGL203C	-1.06921	0.000667711
YGL204C	0.32883	0.784065
YGL205W	0.723599	NA
YGL206C	0.209812	0.45869
YGL207W	-0.54267	0.0414846
YGL208W	-0.212468	0.704091
YGL209W	0.658382	0.0866682
YGL210W	-0.239345	0.72973
YGL211W	-1.12059	0.0168011
YGL212W	0.70901	0.114139
YGL213C	0.145549	0.734433
YGL215W	-0.686697	0.162686
YGL216W	-0.62316	0.169485
YGL219C	1.04104	0.000632758
YGL220W	-1.45962	0.00125768
YGL221C	0.792298	0.0046055
YGL222C	0.0781415	0.90304
YGL223C	-0.180286	0.744532
YGL224C	0.168796	0.755182
YGL225W	-1.0856	7.76375e-05
YGL226C-A	1.00486	0.00980149
YGL226W	-0.0983407	0.913652
YGL227W	0.05462	0.929534
YGL228W	0.212508	0.53434
YGL229C	-1.10365	0.14278
YGL231C	1.2906	2.48866e-06
YGL232W	0.878599	0.0249245
YGL233W	-0.698198	0.0450683
YGL234W	-0.876491	0.000495236
YGL236C	0.128556	0.858611
YGL237C	-0.194418	0.772866
YGL238W	-0.179576	0.639709
YGL240W	-1.09537	0.229407
YGL241W	0.615004	0.0882675
YGL242C	0.281727	0.530586
YGL243W	-0.74921	0.233765
YGL244W	0.814726	0.00456108
YGL245W	0.839128	0.00164587
YGL246C	0.441989	0.299819
YGL247W	-2.16644	0.00515135
YGL248W	-0.186832	0.752822
YGL250W	-0.136922	0.863401
YGL251C	-0.401587	0.733521
YGL252C	-0.288428	0.41878
YGL253W	0.672876	0.0202644
YGL254W	-0.275283	0.797354
YGL255W	-0.0756752	0.975185
YGL256W	-2.37237	0.154818
YGL257C	-1.12305	0.00472538
YGL258W	0.668847	NA
YGR001C	0.0604748	0.900199
YGR002C	0.285682	0.54343
YGR003W	1.02079	0.0106466
YGR004W	-0.24983	0.664329
YGR005C	0.369071	0.365087
YGR006W	0.209931	0.776153
YGR007W	-0.130326	0.796629
YGR008C	0.776372	0.622879
YGR009C	0.261175	0.536525
YGR012W	0.039636	0.947438
YGR013W	0.0919765	0.859139
YGR014W	0.0772327	0.824779
YGR015C	-0.248757	0.775362
YGR016W	-0.215125	0.833659
YGR017W	0.00783167	0.988937
YGR018C	-3.08906	NA
YGR019W	0.152895	0.713388
YGR020C	0.570694	0.0617748
YGR021W	0.415546	0.534036
YGR023W	-0.894983	0.149058
YGR024C	-2.95643	4.03258e-09
YGR026W	0.324587	0.376843
YGR027C	1.57362	1.95621e-10
YGR028W	-0.304721	0.542995
YGR029W	0.279177	0.578853
YGR030C	0.167715	0.833621
YGR031W	-0.177757	0.763581
YGR032W	-0.0279976	0.983527
YGR033C	-0.409563	0.309064
YGR034W	0.295903	0.329223
YGR035C	-0.00613259	NA
YGR036C	-0.565527	0.32031
YGR037C	0.298994	0.42097
YGR038W	0.725934	0.0689991
YGR039W	0.486625	NA
YGR040W	0.306691	0.549542
YGR041W	-0.486258	0.261518
YGR042W	0.300473	0.712413
YGR043C	0.961918	0.726734
YGR044C	-0.673048	0.0756658
YGR045C	-1.36367	NA
YGR046W	-0.0269548	0.964025
YGR047C	0.284974	0.547527
YGR048W	0.311772	0.45148
YGR049W	0.53631	0.34393
YGR050C	-0.137912	NA
YGR052W	0.279585	0.733521
YGR053C	0.788876	0.560974
YGR054W	-0.644885	0.775576
YGR055W	0.305536	0.348522
YGR056W	0.295122	0.471156
YGR057C	-0.612529	0.482783
YGR058W	1.30598	0.00167167
YGR059W	-0.000174809	NA
YGR060W	-0.17998	0.640416
YGR061C	-0.266426	0.365512
YGR062C	-0.774969	0.220748
YGR063C	1.14114	0.0151898
YGR065C	1.31733	4.82582e-05
YGR067C	-1.71654	0.258388
YGR068C	0.0910952	0.892635
YGR070W	0.547594	0.321515
YGR071C	0.24613	0.65087
YGR072W	0.04455	0.949916
YGR073C	-0.036527	NA
YGR074W	0.325079	0.47328
YGR075C	0.146428	0.875126
YGR076C	0.351031	0.574902
YGR077C	0.398743	0.3395
YGR078C	0.923123	0.00843645
YGR079W	-0.0999041	0.868972
YGR080W	0.266566	0.532659
YGR081C	0.655083	0.12904
YGR082W	0.514214	0.189694
YGR083C	1.0068	0.00140023
YGR084C	-0.185748	0.730821
YGR085C	0.48778	0.075474
YGR086C	1.06454	2.42934e-06
YGR087C	-2.92512	7.57612e-05
YGR088W	0.286561	0.843899
YGR089W	0.425832	0.279733
YGR090W	-0.44633	0.118781
YGR091W	0.33125	0.60342
YGR092W	0.54854	0.101857
YGR093W	-0.489093	0.308661
YGR094W	0.247509	0.453079
YGR095C	0.210819	0.718209
YGR096W	0.0574905	0.963638
YGR097W	-0.0195386	0.963638
YGR098C	-0.161549	0.75091
YGR099W	-0.443149	0.402487
YGR100W	0.187336	0.686455
YGR101W	0.124785	0.820594
YGR102C	0.0636573	0.943773
YGR103W	0.309255	0.423602
YGR104C	0.118741	0.851991
YGR105W	0.75189	0.0677974
YGR106C	-0.376626	0.261518
YGR107W	2.40223	NA
YGR108W	-1.23429	0.000107783
YGR109C	0.824349	0.247896
YGR110W	0.420696	0.71159
YGR111W	0.483989	0.134446
YGR112W	-0.915119	0.101455
[truncated: 3,427 more rows]
