# Supplementary material for: Yeast eIF2A has a minimal role in translation initiation and uORF-mediated translational control in vivo
Source: eLife. 2024 Jan 24;12:RP92916. doi: 10.7554/eLife.92916 (PMC10945734; doi:10.7554/eLife.92916)
Supplement: Figure 3—source data 1. [file elife-92916-fig3-data1.xlsx]

## Sheet: Sheet1
gene_ID	TE Change (log2FoldChange eIF2A∆+SM vs WT+SM)	padj (FDR)
YJR004C	-3.01255	2.5e-15
YOR355W	1.73674	2.61e-08
YGL215W	2.43228	6.21e-05
YDR052C	-1.54572	0.000270548
YDR481C	0.780896	0.0123252
YDR445C	1.11486	0.0123252
YAR050W	1.46025	0.0123252
YKL209C	1.17254	0.0300373
YOR243C	-0.899735	0.0529684
YLR330W	-0.762384	0.0582098
YKR095W	-0.732414	0.0788366
YFL027C	-1.03931	0.0997115
YMR198W	-0.984318	0.0997115
YLR399C	-0.882934	0.0997115
YCL043C	0.598425	0.0997115
YKL082C	-1.03292	0.122194
YHR164C	-0.898988	0.122194
YNL103W	-0.773418	0.122194
YBR175W	1.05897	0.122194
YJR047C	-0.87932	0.133555
YBR112C	-0.696472	0.157977
YLR109W	0.593417	0.157977
YJL158C	0.605498	0.159037
YDL053C	-0.893639	0.161394
YPL105C	-0.741561	0.161394
YOL030W	0.602069	0.161394
YMR238W	0.744033	0.161394
YGL049C	-0.880246	0.165878
YDR420W	-0.809857	0.166926
YJL076W	-0.839043	0.183136
YOR070C	-0.72806	0.183136
YDR026C	-1.0913	0.200323
YGR156W	-1.02223	0.200323
YDR145W	-0.792772	0.200323
YPL032C	-0.725058	0.200323
YOL006C	-0.596839	0.200323
YKL152C	0.4922	0.200323
YBR118W	0.545467	0.200323
YPR080W	0.545926	0.200323
YNL190W	0.593877	0.200323
YAL063C	1.15895	0.200323
YOR188W	-0.798375	0.201958
YCL009C	0.68484	0.210836
YER122C	-0.630347	0.211331
YOL013W-A	-1.33206	0.21329
YDR217C	-1.08288	0.21329
YKR023W	-0.744203	0.21329
YDR389W	-0.656587	0.21329
YNL321W	0.777792	0.21329
YGL021W	-0.64954	0.216548
YAL019W	-0.647765	0.239159
YPL231W	0.50748	0.243264
YJL026W	0.617631	0.243264
YDR159W	-0.844166	0.254966
YLR134W	0.481415	0.259367
YKL005C	-0.767343	0.269817
YKR058W	-1.03202	0.272929
YKL088W	-0.745151	0.272929
YOL148C	-0.803471	0.282179
YHR005C-A	-0.736727	0.282179
YLR029C	0.452956	0.282179
YLR121C	0.777896	0.282179
YPL264C	0.857541	0.282179
YJL172W	0.906324	0.282179
YIR036C	0.646437	0.28353
YBR208C	1.00036	0.292881
YGR252W	-0.79739	0.296821
YBR275C	-0.765678	0.296821
YDL203C	-0.752293	0.296821
YMR164C	-0.729032	0.296821
YPR185W	-0.844319	0.309106
YOR198C	-0.717882	0.309106
YGR270W	-0.696138	0.309106
YLR009W	-0.686317	0.309106
YHR023W	-0.512045	0.309106
YJL094C	0.565608	0.309106
YPR127W	0.721474	0.309106
YHR084W	-0.61292	0.311985
YNL287W	-0.456439	0.311985
YGR246C	-0.65588	0.321513
YHR174W	0.506893	0.323265
YBR041W	0.596161	0.323265
YGR192C	0.48135	0.329732
YDR227W	-0.730556	0.331276
YPL239W	-0.717626	0.331276
YDR292C	-0.631233	0.331276
YER022W	-0.569629	0.331276
YGL008C	-0.456702	0.331276
YOR230W	0.454553	0.331276
YOL126C	0.481425	0.331276
YMR215W	0.549421	0.331276
YOR353C	-0.60965	0.333386
YMR307W	0.503737	0.336808
YPL250C	0.535194	0.336808
YOR099W	0.627058	0.336808
YPL111W	0.676019	0.336808
YPL163C	0.497275	0.341722
YGR106C	0.659628	0.346034
YGL026C	0.328388	0.346114
YOL058W	0.425415	0.3465
YOR290C	-0.621626	0.361773
YKR099W	-0.648325	0.373391
YGR167W	-0.553378	0.373391
YNL116W	-0.55312	0.373391
YNL197C	-0.54433	0.373391
YBR273C	-0.514289	0.373391
YDR034C	-0.491407	0.373391
YNL183C	-0.439264	0.373391
YLR355C	0.384804	0.373391
YJR111C	0.458046	0.373391
YLR347C	0.486213	0.373391
YIL015W	0.572536	0.373391
YBL015W	0.649895	0.373391
YPL015C	0.91481	0.375357
YBR172C	-0.641167	0.378024
YDR228C	-0.577958	0.378024
YBR059C	-0.543037	0.378024
YIR033W	-0.537075	0.378024
YGL234W	0.408058	0.378024
YLL048C	0.465894	0.378024
YOR133W	0.569826	0.378024
YOL051W	-0.7938	0.383988
YCR012W	0.440229	0.383988
YGL140C	0.610641	0.383988
YLR071C	-0.634571	0.388017
YNL298W	-0.478029	0.388017
YGR180C	0.411005	0.388017
YDR385W	0.563898	0.390535
YHR094C	0.491766	0.410849
YGR258C	-0.56986	0.411347
YML117W	-0.551169	0.411347
YIL126W	-0.491005	0.411347
YER136W	-0.41963	0.411347
YIL023C	0.721459	0.411347
YDL054C	0.462176	0.421545
YBL030C	0.465485	0.425368
YMR162C	-0.595123	0.428701
YOR098C	-0.590556	0.428701
YER164W	-0.508907	0.428701
YPR132W	-0.326937	0.428701
YJR015W	0.46822	0.428701
YJR131W	0.734037	0.428701
YJL110C	-0.599593	0.446246
YNL229C	-0.54986	0.446246
YIL129C	-0.549561	0.446246
YLR058C	0.332535	0.446246
YLR293C	0.499279	0.446246
YDL190C	0.505294	0.446246
YDR502C	0.613259	0.446246
YER017C	0.652795	0.446246
YBL051C	-0.709455	0.446246
YOR127W	-0.860339	0.446246
YBR198C	-0.577737	0.446246
YKL038W	-0.662046	0.446246
YOR123C	-0.583953	0.446246
YDR168W	-0.504526	0.446246
YNL180C	-0.578163	0.446246
YGL101W	0.527289	0.446246
YGR041W	-0.641319	0.446246
YPL262W	0.401514	0.446246
YLR182W	-0.604942	0.446246
YNL327W	0.342955	0.446246
YOL036W	-0.561771	0.446246
YDR466W	-0.572874	0.446246
YOR326W	-0.474249	0.446246
YMR165C	-0.629992	0.446246
YBL026W	0.559762	0.446246
YKR069W	-0.652729	0.447136
YJL140W	-0.557596	0.447136
YFL033C	-0.543698	0.447136
YCR035C	-0.523628	0.448763
YGL167C	0.540753	0.448763
YDR062W	0.414113	0.448763
YOR204W	0.361598	0.455666
YBR057C	-0.665613	0.455666
YNL045W	0.629075	0.456661
YFR044C	0.362371	0.456661
YML006C	-0.643823	0.456661
YGR254W	0.40539	0.456661
YGL216W	-0.673424	0.456661
YNL300W	0.568083	0.456661
YCL040W	0.751517	0.456661
YAL012W	0.364259	0.456661
YDR507C	-0.497227	0.456661
YKL032C	-0.615699	0.456661
YGR186W	-0.454124	0.456661
YBR015C	0.547626	0.456661
YGL253W	0.495853	0.456661
YOR191W	-0.519105	0.456661
YGL070C	-0.611578	0.456661
YJL099W	-0.606952	0.456661
YKR093W	0.461494	0.456661
YER111C	-0.582384	0.456661
YGL031C	-0.345104	0.461458
YIL043C	0.462426	0.463731
YLR089C	0.435054	0.463731
YOL018C	-0.545231	0.463731
YLL023C	0.496254	0.474961
YNL186W	-0.577855	0.474961
YFL023W	-0.709162	0.475527
YER146W	-0.517963	0.476766
YBL079W	-0.447852	0.476766
YBL061C	-0.507655	0.476766
YDL013W	-0.564027	0.478429
YOR051C	0.518351	0.478429
YKL196C	-0.594954	0.478429
YKL039W	0.377387	0.478429
YMR080C	-0.507948	0.478429
YJR001W	0.502921	0.478429
YDR311W	-0.488532	0.478429
YCL031C	-0.513391	0.478429
YJL186W	0.49965	0.478429
YML062C	-0.621914	0.478429
YDL208W	-0.606587	0.478429
YAL038W	0.385778	0.478429
YPL009C	-0.50648	0.478429
YOR211C	-0.456204	0.478429
YDR380W	0.362473	0.478429
YDL142C	-0.673047	0.478429
YJL168C	-0.596934	0.478429
YPR104C	-0.583435	0.478429
YMR044W	-0.496208	0.478429
YLR442C	-0.570223	0.478429
YKL046C	0.485897	0.478429
YHR025W	0.464479	0.478429
YGR019W	0.399184	0.485085
YMR008C	0.590219	0.48709
YNL106C	-0.627542	0.487529
YMR010W	0.675492	0.488111
YKL060C	0.348518	0.489065
YHR158C	-0.453211	0.489065
YLR173W	0.638322	0.489065
YHR122W	0.411415	0.494277
YNL284C	-0.62987	0.494277
YBR215W	-0.717676	0.494495
YKL092C	-0.578275	0.494495
YIL038C	-0.428266	0.494495
YDR483W	0.458563	0.495531
YLR259C	0.310232	0.495531
YDL064W	0.582163	0.495531
YKR080W	-0.481544	0.495531
YGL184C	0.422074	0.495531
YLL021W	-0.49148	0.495531
YLR309C	-0.448922	0.498774
YML111W	-0.532389	0.498774
YLR079W	-0.624417	0.501728
YHR141C	-0.342316	0.50417
YPR072W	-0.497102	0.50417
YJR005W	0.545707	0.50417
YPR018W	-0.628152	0.50417
YJR105W	0.455904	0.50417
YBR286W	0.414108	0.504673
YHR102W	-0.430438	0.506692
YDR460W	-0.544717	0.508708
YDR351W	-0.496056	0.508708
YFR001W	-0.567983	0.508708
YCL054W	-0.612915	0.508708
YIL095W	-0.567438	0.511579
YNL054W	-0.568159	0.517646
YMR091C	-0.557436	0.518493
YOR208W	0.799168	0.518493
YLR387C	-0.334412	0.518493
YMR205C	0.309601	0.518493
YDL153C	-0.539623	0.518514
YJL061W	-0.497176	0.518514
YGR116W	-0.381771	0.518514
YKL079W	-0.580884	0.519834
YDR027C	-0.515552	0.520966
YFL037W	0.365405	0.520966
YDL055C	0.381952	0.520966
YNL104C	0.362369	0.520966
YHR026W	0.579686	0.520966
YNR055C	0.463047	0.521119
YDR176W	-0.63726	0.522219
YDR436W	0.499914	0.525383
YNL134C	0.313187	0.530003
YBR074W	0.519756	0.530003
YGL058W	0.500662	0.532822
YPL123C	0.555515	0.532822
YMR190C	-0.744864	0.532822
YGR082W	0.496921	0.532822
YGL142C	0.613146	0.532822
YDR107C	0.484923	0.532822
YOR093C	-0.497918	0.532822
YDR055W	0.468467	0.532822
YBR159W	0.395782	0.532822
YJL124C	-0.442653	0.532822
YPL089C	-0.481461	0.532822
YBL084C	0.583235	0.532822
YIL053W	0.396865	0.532822
YFR037C	-0.45877	0.533263
YNL221C	0.515998	0.535762
YEL031W	0.540627	0.535762
YER002W	-0.544144	0.535762
YMR265C	0.602285	0.537471
YJR124C	0.686172	0.537471
YMR047C	-0.588333	0.546548
YHR135C	-0.729182	0.546548
YKR088C	0.46358	0.546548
YML115C	-0.529815	0.546548
YKR013W	0.392237	0.546548
YPL204W	-0.493106	0.547505
YJL171C	0.551612	0.547505
YPL016W	-0.488841	0.547505
YAR014C	-0.512141	0.547505
YDR382W	0.356729	0.548911
YGR204W	0.283402	0.549769
YGL066W	-0.461406	0.549769
YOR239W	-0.456906	0.551085
YDL235C	-0.576891	0.551085
YKR062W	-0.465687	0.551085
YLR340W	0.452905	0.551085
YJL176C	-0.528774	0.551085
YPL085W	-0.551331	0.551085
YGL059W	-0.376862	0.551085
YIL030C	0.446122	0.551085
YDR365C	-0.534072	0.551085
YNR067C	0.366219	0.551691
YCR028C-A	0.367254	0.554288
YHR179W	0.360711	0.554288
YER047C	-0.441506	0.562433
YPL152W	0.502782	0.563726
YLR301W	0.386619	0.563726
YIL149C	-0.483067	0.563726
YNL162W	-0.316891	0.563726
YPL055C	-0.647897	0.563726
YIL105C	-0.49148	0.563726
YOR304W	-0.414615	0.563726
YMR277W	-0.577271	0.563726
YOR017W	-0.62054	0.563726
YJL072C	-0.481351	0.563726
YMR297W	0.487588	0.563726
YMR015C	0.482165	0.563726
YOL045W	-0.482136	0.563726
YMR115W	-0.49199	0.563726
YDR321W	0.443003	0.563726
YEL047C	0.37248	0.563726
YOR112W	-0.446257	0.563726
YNL154C	-0.35067	0.563726
YLR320W	-0.817589	0.563726
YOR261C	-0.353655	0.563726
YDR304C	0.370743	0.568547
YGR189C	0.341188	0.568547
YFL042C	-0.47504	0.568547
YEL040W	0.525301	0.568547
YBR249C	0.289337	0.568547
YKL100C	0.442797	0.568547
YGR026W	0.442818	0.568547
YJR016C	0.308536	0.571635
YKL211C	0.365873	0.572256
YPL146C	-0.469747	0.572256
YLR368W	0.637124	0.573196
YLR022C	-0.358872	0.573196
YJR103W	0.457003	0.573196
YDL133C-A	0.353844	0.573196
YLL040C	-0.32276	0.573196
YFR029W	0.535189	0.573196
YMR255W	-0.575125	0.573196
YNR061C	0.462053	0.573779
YBR035C	0.313671	0.576784
YML093W	-0.501842	0.577401
YMR071C	0.391609	0.587436
YOL011W	0.383611	0.587436
YDR233C	0.36613	0.587509
YLR223C	-0.454303	0.589513
YOR165W	-0.364346	0.589859
YOR321W	0.641624	0.589859
YOL059W	0.344429	0.589859
YER091C	0.322062	0.589859
YCR005C	0.36066	0.592502
YLR335W	-0.417553	0.59384
YLR432W	0.359522	0.600879
YDR169C	0.482559	0.601954
YJL012C	0.33708	0.602242
YGR118W	-0.259932	0.602242
YHR183W	0.350219	0.602242
YFR052W	0.374002	0.602242
YNL131W	0.336723	0.602242
YGL246C	0.479528	0.602242
YGL020C	0.458792	0.602242
YBL066C	-0.591182	0.602242
YHL017W	0.466262	0.602242
YMR005W	-0.471002	0.602242
YGR280C	-0.577205	0.603226
YJR135W-A	0.491396	0.606487
YKL214C	-0.442424	0.606487
YDL224C	-0.44577	0.606487
YHR008C	0.477486	0.606487
YPL176C	-0.448842	0.606487
YKL004W	0.463105	0.606487
YML018C	0.544366	0.607557
YER073W	0.277911	0.607557
YPL181W	-0.578349	0.607557
YNL088W	-0.438573	0.607557
YOL060C	-0.424328	0.607557
YGL207W	-0.298408	0.607557
YFL025C	0.472805	0.607557
YBR139W	0.371465	0.607557
YGR196C	-0.465222	0.607812
YOR332W	-0.288031	0.607812
YDL184C	0.321805	0.609071
YDL072C	0.445602	0.61053
YOR110W	-0.494306	0.61053
YOR009W	0.519851	0.61053
YPR129W	-0.3729	0.61053
YGR108W	-0.462955	0.61053
YGR119C	-0.428565	0.61053
YKL068W	-0.430143	0.61053
YER081W	0.451324	0.61053
YMR089C	-0.412242	0.61053
YEL053C	-0.643196	0.61053
YOR194C	-0.428026	0.61053
YOR155C	0.469308	0.611178
YOL123W	-0.366636	0.612037
YLR026C	-0.462682	0.612037
YPR103W	0.388649	0.612669
YBR162W-A	-0.522085	0.613836
YLL050C	0.297299	0.613836
YOL004W	-0.379038	0.613836
YNL161W	-0.370764	0.613836
YNL312W	0.421878	0.613836
YLR020C	0.52252	0.613836
YLL032C	-0.496802	0.613836
YGL164C	-0.445853	0.614195
YDR331W	0.484904	0.614958
YAR027W	0.467885	0.614958
YNL301C	-0.318994	0.614958
YOR181W	-0.750928	0.614958
YLL015W	0.334716	0.614958
YPR036W	0.349118	0.614958
YNR039C	-0.48818	0.614958
YKL148C	0.387323	0.614958
YNL261W	0.400333	0.617143
YJL167W	-0.317889	0.619534
YNL252C	-0.435439	0.619534
YGR124W	0.337471	0.620364
YJL178C	0.351413	0.620364
YDR105C	0.427621	0.620364
YDR294C	0.424805	0.620364
YMR155W	0.468384	0.620364
YGR148C	-0.271073	0.620364
YNL059C	-0.364777	0.621288
YAL049C	0.502396	0.621288
YOR324C	-0.716536	0.622901
YHR080C	-0.482702	0.622901
YIL063C	-0.617403	0.62952
YBR289W	-0.53086	0.62952
YDR356W	-0.414369	0.62952
YCL017C	0.35708	0.62952
YER057C	0.405684	0.62952
YMR006C	-0.511623	0.62952
YML048W	0.399188	0.631818
YKL033W-A	0.335418	0.631818
YHR052W	0.500225	0.631818
YGL186C	0.430441	0.631818
YBR005W	0.527896	0.631818
YKL006W	0.313061	0.631818
YNR001C	0.335333	0.631818
YOL070C	-0.470241	0.631818
YGR216C	-0.524603	0.631818
YPR088C	-0.364128	0.631818
YPL237W	-0.301556	0.631818
YJR139C	0.328416	0.631818
YKL101W	-0.447005	0.631818
YNL308C	-0.453456	0.631818
YKR072C	-0.44762	0.631818
YEL001C	0.32729	0.631818
YDR150W	0.269661	0.631818
YHR146W	-0.477896	0.631818
YKR059W	0.357897	0.631818
YBR007C	-0.488435	0.631818
YOR375C	0.382645	0.631818
YPL043W	-0.426778	0.631818
YLR304C	0.246754	0.631818
YPL207W	0.460277	0.631818
YGL100W	0.399088	0.631818
YDR158W	0.271632	0.631818
YMR043W	-0.412969	0.631818
YJR051W	0.455568	0.631818
YHR071W	1.96958	0.631818
YJL020C	-0.464043	0.631818
YMR001C	-0.350886	0.631818
YJL139C	0.456589	0.631818
YJL041W	-0.415798	0.631818
YMR153W	-0.4169	0.631818
YGL141W	0.417517	0.631818
YFL034W	-0.461926	0.631818
YBR287W	0.489522	0.631818
YKL028W	-0.499226	0.631818
YML029W	0.348523	0.631818
YML081W	-0.508435	0.631818
YGR284C	0.406309	0.631818
YIR035C	0.469164	0.631818
YBR211C	-0.485999	0.631818
YER053C	0.485079	0.631818
YJL138C	0.350533	0.631818
YEL009C	-0.285443	0.631818
YDR454C	0.320856	0.631818
YGL044C	-0.386715	0.631888
YPL190C	-0.505957	0.632706
YML028W	0.324107	0.632706
YMR318C	0.364729	0.632706
YJL213W	2.69075	0.632706
YNL271C	-0.412575	0.633542
YGL062W	0.361012	0.640022
YOR092W	0.373181	0.640292
YNL160W	0.411678	0.643001
YBR218C	0.319981	0.643001
YPL269W	-0.62796	0.643001
YGL256W	-0.708258	0.643001
YMR016C	-0.536589	0.643001
YHR128W	0.349263	0.643001
YPL221W	0.34026	0.643001
YDR137W	-0.434559	0.643001
YCR073W-A	0.453202	0.643001
YOR328W	1.44365	0.643001
YER003C	0.32047	0.643068
YGL106W	-0.297109	0.645089
YHR016C	0.492522	0.645089
YBR049C	-0.397935	0.646749
YEL013W	0.317162	0.646749
YLR191W	-0.447156	0.646749
YKR052C	0.409298	0.646749
YDL185W	0.292685	0.646749
YJL062W	0.450236	0.646749
YJR073C	0.460347	0.648766
YLR172C	0.691108	0.649051
YDR180W	-0.51982	0.649051
YER165W	-0.31897	0.650068
YMR212C	-0.393825	0.650068
YGL111W	-0.45504	0.650181
YGL054C	0.311295	0.651097
YKL157W	0.280674	0.651097
YBR023C	0.288572	0.651097
YHL001W	0.309172	0.651097
YKL172W	-0.429522	0.653048
YCR061W	0.34606	0.654103
YDR310C	-0.375415	0.654103
YOL090W	-0.373281	0.654103
YGR232W	0.487739	0.654103
YPL075W	-0.524135	0.654103
YDL088C	-0.366333	0.654103
YDR028C	-0.480516	0.654103
YBR216C	0.31665	0.654103
YLR314C	-0.367331	0.654103
YBR130C	-0.445747	0.654103
YNL168C	0.516454	0.654103
YDL182W	0.422159	0.654103
YDR325W	-0.40663	0.654103
YCL061C	-0.4924	0.654103
YIL128W	-0.372935	0.654103
YDR410C	0.572554	0.654103
YPL206C	0.345292	0.654103
YBR073W	-0.384904	0.654103
YLR176C	-0.423519	0.654103
YCL014W	-0.453089	0.654441
YER082C	-0.453136	0.654441
YDR518W	0.39066	0.654441
YNL169C	0.39529	0.657391
YDR025W	0.266811	0.657391
YBL113C	-0.351217	0.657391
YDL145C	-0.257626	0.659493
YBR065C	-0.419624	0.661532
YDR146C	-0.437155	0.661532
YER143W	0.428899	0.661532
YNL280C	0.432169	0.661532
YER176W	0.462102	0.661532
YMR303C	0.440642	0.662142
YEL007W	-0.365464	0.662142
YFR003C	-0.58282	0.662443
YDR049W	-0.401466	0.662443
YHR045W	0.484292	0.66624
YDL147W	-0.303971	0.667302
YOR067C	0.446045	0.667302
YHR019C	0.251073	0.667302
YJL128C	-0.313245	0.667302
YML075C	0.336496	0.67079
YLR027C	0.288607	0.676004
YJR009C	0.283947	0.676004
YML103C	-0.339142	0.676533
YLR378C	-0.306107	0.676533
YJL196C	0.412559	0.676533
YDR422C	-0.431414	0.676533
YBR102C	-0.519522	0.676533
YBR196C	0.331904	0.676533
YKL191W	-0.568054	0.676533
YPL087W	0.448742	0.680255
YGR159C	-0.425519	0.680255
YHR029C	0.273116	0.680507
YLR167W	-0.330101	0.6831
YPR095C	-0.469031	0.6831
YLR028C	-0.265426	0.6831
YBR183W	0.441132	0.6831
YKL165C	0.519162	0.6831
YPR164W	-0.492285	0.6831
YLR207W	0.415826	0.6831
YHR030C	-0.286424	0.6831
YIR037W	0.382794	0.6831
YGR117C	0.371427	0.6831
YAL053W	0.376795	0.6831
YPR137W	-0.461122	0.6831
YDL028C	-0.420844	0.6831
YBR067C	0.460282	0.6831
YHR123W	0.461395	0.684884
YMR296C	0.354716	0.684884
YMR106C	-0.433109	0.684884
YBR039W	0.352967	0.684884
YAR007C	-0.326482	0.684884
YOR130C	0.340656	0.686871
YMR253C	0.440368	0.686871
YOR383C	-1.63017	0.687127
YDR177W	-0.309057	0.687127
YIL112W	-0.413724	0.687134
YFL024C	-0.552482	0.690913
YNL212W	-0.322681	0.692692
YLR229C	0.399775	0.692692
YJR134C	-0.49239	0.69521
YER167W	-0.370831	0.69521
YBR235W	-0.42715	0.702235
YBR252W	0.315007	0.702782
YER026C	0.3292	0.702782
YDR345C	0.336712	0.70432
YMR278W	-0.296783	0.704953
YJL112W	0.419204	0.704953
YOL086C	0.527939	0.704953
YIL088C	0.465274	0.704953
YHR188C	0.440732	0.704953
YDL131W	0.374947	0.704953
YHR216W	0.378978	0.704953
YLR044C	0.337066	0.704953
YDL061C	0.330115	0.704953
YDL058W	-0.393196	0.705417
YMR267W	0.410366	0.710322
YGL077C	0.387367	0.711429
YPL143W	0.256154	0.713011
YOR185C	0.517985	0.713011
YBL076C	0.295957	0.713098
YOR374W	0.621568	0.713225
YEL046C	0.284242	0.713225
YEL052W	0.339291	0.713225
YER072W	0.365762	0.713225
YGR147C	-0.395006	0.713225
YOR245C	0.417695	0.713225
YHR056C	-0.299013	0.713225
YNL130C	0.395648	0.713225
YOR048C	-0.363495	0.713225
YJR060W	-0.333938	0.713474
YDR172W	-0.297662	0.717473
YER184C	0.687177	0.717473
YPL028W	0.277785	0.717473
YJR143C	0.367722	0.717473
YPR098C	0.310611	0.717473
YJL093C	0.614382	0.717473
YJL092W	0.599502	0.719024
YPL177C	0.426599	0.719884
YAL029C	-0.351905	0.723386
YPL252C	0.296953	0.724101
YEL055C	-0.437902	0.724101
YIR006C	-0.465528	0.724101
YKL027W	0.39915	0.724238
YNL091W	-0.328368	0.724238
YBR140C	-0.291752	0.724238
YKR030W	0.410169	0.724238
YMR116C	0.332545	0.726077
YGR130C	-0.486275	0.726077
YHR072W-A	-0.355278	0.726286
YNR013C	0.378857	0.727986
YPL227C	0.407111	0.727986
YMR075W	-0.387918	0.727986
YMR083W	0.254292	0.728554
YDR508C	0.273672	0.728554
YIR019C	-1.7422	0.728554
YOR063W	0.298761	0.728554
YJL068C	0.449051	0.728554
YOR161C	0.450204	0.728554
YER129W	-0.363358	0.728554
YPL030W	-0.364812	0.728554
YER048W-A	0.326973	0.728554
YDL084W	-0.221428	0.728554
YGL228W	0.273073	0.728554
YJL123C	-0.318581	0.728554
YFL039C	0.255456	0.728554
YOL122C	0.300374	0.728554
YMR124W	-0.594439	0.728554
YJR089W	-0.446457	0.728554
YKL156W	0.274472	0.728554
YDR406W	-0.414358	0.728554
YOR307C	0.344611	0.728554
YDR533C	0.263643	0.728554
YGR218W	-0.247847	0.728554
YPL169C	-0.301315	0.728554
YNL167C	-0.509087	0.728554
YIL068C	-0.328348	0.7298
YPR075C	-0.434206	0.7298
YLR048W	0.27279	0.733948
YKR068C	-0.409877	0.733948
YPL256C	-0.455034	0.733948
YIL041W	0.278566	0.733948
YLR380W	0.434907	0.733948
YLR149C	0.700184	0.733948
YGL172W	-0.37832	0.734355
YOR027W	-0.451263	0.734457
YGL206C	0.204387	0.734457
YNL102W	-0.426869	0.734457
YPR198W	0.425282	0.734457
YOR370C	-0.280795	0.734457
YOR006C	-0.312056	0.734457
YBR123C	-0.380701	0.734457
YPR154W	0.667878	0.735266
YNL005C	-0.338634	0.735266
YBR199W	0.295434	0.735266
YOR347C	0.340623	0.735266
YBR096W	0.311778	0.735266
YPL188W	0.265882	0.735266
YHR204W	0.498181	0.735266
YPR184W	0.60948	0.735266
YDR060W	-0.384991	0.735266
YGL038C	0.284787	0.735266
YDR225W	0.235178	0.735266
YNL233W	-0.385949	0.735266
YMR019W	-0.335175	0.736967
YMR161W	-0.413698	0.736967
YLR190W	-0.348852	0.738314
YKL174C	0.397432	0.738451
YOR176W	0.382211	0.738451
YOR096W	-0.220128	0.738451
YDR372C	-0.284609	0.738451
YOR095C	0.467025	0.738875
YLL018C	0.227766	0.738875
YBR214W	0.501556	0.738875
YCL045C	0.275786	0.738875
YJL097W	0.395089	0.739143
YDR349C	0.3828	0.739143
YLR357W	-0.335271	0.740185
YCL025C	0.338989	0.740185
YLR367W	0.225958	0.740185
YGL001C	0.30221	0.740185
YGR282C	0.31461	0.740185
YBR164C	-0.321386	0.740185
YLR436C	0.357322	0.740271
YCL001W	0.295944	0.740271
YDL205C	-0.40245	0.740271
YNL153C	-0.36338	0.740271
YDL173W	-0.389111	0.740271
YGL153W	-0.366652	0.740271
YLR057W	0.376615	0.740271
YPL098C	0.369003	0.740271
YOR153W	0.242613	0.740271
YMR313C	0.295169	0.740271
YNL248C	-0.403683	0.740271
YKL195W	-0.368648	0.740271
YNL008C	0.317282	0.740271
YIL005W	-0.382816	0.740271
YCR033W	-0.304051	0.740271
YPL129W	-0.318519	0.740271
YBR048W	0.259303	0.740271
YPL122C	0.45341	0.740271
YBR158W	-0.274407	0.740271
YDR267C	0.372965	0.740271
YDL166C	0.35965	0.740271
YKL219W	0.330574	0.740271
YDR368W	0.263574	0.740271
YNL004W	0.262895	0.740271
YIL137C	0.274093	0.740271
YIR034C	0.230103	0.740271
YLR264W	-0.218821	0.740271
YIL031W	0.441758	0.740271
YPL259C	-0.296433	0.740271
YOR151C	-0.285289	0.740271
YEL011W	0.509107	0.740271
YLR337C	-0.584038	0.740271
YGL073W	-0.409391	0.740271
YPL096W	-0.372923	0.741838
YNL035C	0.365126	0.741838
YGR100W	0.307186	0.742283
YDR262W	0.308767	0.742433
YDR167W	-0.338733	0.743182
YIL020C	0.38178	0.743182
YDR458C	-0.281993	0.744189
YCR053W	0.196119	0.745552
YMR014W	-0.467332	0.745552
YJR161C	0.364469	0.745552
YKL022C	-0.31807	0.746725
YLR258W	0.327719	0.746725
YBR222C	0.318354	0.746725
YEL002C	0.254274	0.746725
YBR088C	0.327742	0.746725
YFR022W	0.41169	0.746725
YLR187W	-0.36974	0.746725
YML061C	-0.352662	0.746725
YDR257C	0.331074	0.746725
YPL154C	0.323699	0.748333
YKR084C	-0.285857	0.748333
YKL166C	-0.387556	0.748333
YNL085W	-0.242396	0.748333
YLR072W	-0.43966	0.749716
YIL147C	-0.366947	0.749716
YBL085W	-0.319383	0.751947
YLR023C	-0.311526	0.751947
YGR161C	0.451749	0.751947
YMR194W	0.241967	0.751947
YBR177C	0.261537	0.751947
YIR018W	0.39157	0.751947
YGR083C	-0.341622	0.751947
YBR192W	-0.364312	0.753201
YOR118W	0.376378	0.753201
YDL128W	0.316014	0.753201
YER114C	-0.328693	0.753201
YPR074C	0.308594	0.753201
YER148W	-0.289618	0.753201
YDR378C	0.396475	0.753201
YLR107W	0.333387	0.753201
YJL133C-A	0.66074	0.754016
YBR046C	0.258456	0.754016
YML074C	-0.337932	0.754016
YKR031C	-0.31704	0.754016
YPL141C	-0.368007	0.754016
YOR131C	-0.362517	0.754016
YJR123W	0.222297	0.755474
YDR194C	-0.297459	0.756195
YJL149W	0.351637	0.756195
YGR086C	0.216648	0.756195
YPR003C	0.336712	0.756195
YGL129C	0.32709	0.756195
YBL005W	0.397031	0.761449
YHL021C	0.535778	0.761449
YGR220C	-0.375239	0.761449
YJR151C	2.2537	0.764921
YDR527W	-0.318873	0.764921
YLR065C	-0.358628	0.764921
YDL236W	0.312478	0.766815
YPR049C	-0.364058	0.768786
YOR336W	0.351425	0.772725
YJR039W	-0.417901	0.772725
YDL056W	-0.347407	0.772725
YHR161C	-0.261751	0.772725
YNL111C	0.361395	0.772725
YMR142C	-0.276572	0.772725
YGR245C	-0.327146	0.772725
YBR251W	0.326598	0.773815
YGR029W	-0.320242	0.773815
YCL064C	0.202188	0.773815
YML078W	0.245806	0.773815
YDR486C	-0.342218	0.773815
YML076C	-0.280975	0.773815
YIR002C	-0.510805	0.773815
YER107C	-0.303994	0.773815
YAL021C	0.260026	0.773815
YGR198W	0.305855	0.773815
YJR065C	0.21097	0.773815
YMR193W	-0.370254	0.773815
YKL019W	0.353237	0.773815
YKL015W	-0.354023	0.773815
YER103W	1.46982	0.773815
YLR414C	0.513816	0.773815
YJL060W	0.276675	0.773815
YCR081W	-0.31938	0.773815
YDR337W	-0.314414	0.773815
YEL017W	0.344855	0.773815
YPR070W	-0.390787	0.773815
YOR320C	-0.377558	0.773815
YGR055W	0.314921	0.773815
YPL199C	-0.307009	0.773815
YLR120C	0.355916	0.773815
YBL027W	-0.209589	0.773815
YBL034C	-0.320757	0.773815
YOR250C	0.319142	0.773815
YBR110W	0.336165	0.773815
YIL155C	0.561182	0.773815
YKL081W	0.42351	0.773815
YGR028W	0.352568	0.773815
YLR406C	-0.227697	0.773815
YBR263W	-0.291944	0.773815
YMR002W	0.254824	0.773815
YDL127W	-0.340424	0.773815
YAR002W	-0.276714	0.773815
YHR037W	0.241785	0.773815
YCR024C-B	-2.27025	0.774283
YKL127W	0.291204	0.774283
YDR276C	-0.374189	0.774283
YGR065C	0.313727	0.774283
YML035C	-0.27776	0.775473
YLL013C	-0.273026	0.775473
YHL029C	0.300731	0.775473
YGR274C	-0.393772	0.775473
YDL198C	0.261697	0.775473
YNL023C	-0.366229	0.775473
YPR008W	-0.266351	0.775473
YJR044C	0.377236	0.775473
YPL180W	-0.389418	0.775473
YLR395C	-0.354504	0.775473
YHR211W	0.750754	0.775473
YBR036C	0.264414	0.775473
YKL077W	0.237076	0.775473
YDR464W	-0.334385	0.775473
YLR055C	-0.406457	0.775473
YER155C	-0.213433	0.775473
YLR225C	-0.220072	0.775473
YHR024C	0.290799	0.775473
YLR129W	-0.339687	0.775473
YER077C	-0.419933	0.775473
YBR011C	0.2043	0.775473
YPR022C	-0.284738	0.775473
YDR229W	-0.33696	0.775473
YLR430W	-0.293842	0.775473
YOR337W	-0.291475	0.775473
YFR034C	-0.345707	0.775473
YAL023C	0.303585	0.775473
YHR208W	0.302853	0.775473
YBR293W	0.588407	0.775473
YML013W	0.291638	0.775473
YOR373W	-0.348361	0.775473
YML034W	-0.299354	0.775473
YIL140W	0.306767	0.775473
YOR081C	0.283888	0.775473
YIR008C	0.31538	0.775473
YIL040W	0.330098	0.775473
YKL072W	0.3411	0.775473
YPL086C	0.344966	0.775473
YHL048W	0.353525	0.775473
YDR056C	0.251092	0.775473
YNL055C	0.281313	0.775473
YER023W	0.319922	0.775473
YOR069W	-0.316331	0.775473
YDL124W	0.284475	0.775473
YNL236W	-0.261565	0.775473
YER083C	-0.308299	0.775473
YJR072C	-0.348818	0.775473
YIL009W	0.319434	0.775473
YOR129C	-0.422574	0.775473
YMR139W	-0.321807	0.775473
YPR112C	-0.302802	0.775473
YDR208W	-0.301522	0.775473
YOL143C	0.245879	0.775473
YNL177C	-0.299636	0.775473
YDL165W	0.327446	0.775473
YKR027W	0.310326	0.775473
YIL151C	-0.308926	0.775473
YMR183C	-0.330051	0.775473
YOR023C	-0.360754	0.775473
YDR148C	0.314964	0.775473
YGL048C	-0.231777	0.775473
YPL224C	-0.342628	0.775473
YMR226C	0.243931	0.775473
YHR190W	0.240219	0.775473
YLL034C	-0.331646	0.775473
YNL242W	0.321955	0.775473
YNL129W	-0.289748	0.775473
YOR034C	0.370143	0.775473
YPL117C	-0.230312	0.77566
YER052C	0.216558	0.776198
YLR270W	0.353549	0.776687
YGL043W	-0.27155	0.776696
YLR138W	-0.298242	0.777703
YDR516C	0.435925	0.777703
YMR029C	-0.323739	0.778976
YHR010W	-0.192178	0.780093
YDR411C	0.295983	0.781974
YLR056W	0.361175	0.78227
YGL045W	0.465676	0.78227
YDR086C	-0.254177	0.78227
YOR354C	-0.291758	0.78227
YPL187W	0.330187	0.78227
YDR205W	0.342697	0.78227
YPL063W	-0.285689	0.78227
YOR217W	-0.315918	0.78227
YLR075W	0.258239	0.78227
YDL248W	0.368601	0.78227
YOR220W	0.464835	0.783032
YDL195W	-0.225233	0.783032
YBL067C	-0.342486	0.783032
YLR209C	0.378489	0.783032
YMR203W	0.211184	0.783032
YJL173C	0.337987	0.784304
YHL020C	-0.316367	0.786757
YOR294W	-0.399464	0.790475
YER070W	0.364986	0.790475
YLR180W	0.239666	0.790475
YMR219W	-0.318523	0.790475
YDR353W	0.205485	0.791264
YPL131W	0.25268	0.793301
YML069W	-0.238374	0.793301
YBR114W	-0.338305	0.793515
YGR172C	0.261834	0.793515
YJL033W	-0.349022	0.793515
YKL073W	0.268669	0.793515
YFR016C	-0.358578	0.793515
YER027C	-0.268524	0.793515
YOL140W	0.232049	0.793515
YOL007C	-0.372635	0.793515
YGL114W	0.324018	0.793515
YFR055W	-0.371119	0.794426
YDL099W	-0.366922	0.795586
YLR018C	0.30429	0.795586
YOR008C	0.256645	0.795586
YNL243W	-0.208187	0.79666
YDL102W	0.252586	0.797708
YNL067W	0.205173	0.79792
YPL156C	0.327982	0.79792
YGR184C	-0.221837	0.79792
YLR197W	-0.275877	0.79792
YPL223C	2.62973	0.79792
YFL013C	-0.257667	0.79792
YGR162W	-0.276628	0.798196
YER151C	-0.288347	0.798938
YPR173C	-0.281942	0.798938
YNL258C	0.360208	0.79996
YHR162W	0.209056	0.79996
YJR014W	-0.23046	0.79996
YOL073C	0.368663	0.79996
YGL036W	-0.283213	0.800328
YDR394W	-0.21983	0.800328
YER055C	0.241401	0.801018
YNR069C	-0.536575	0.801699
YHL034C	-0.247139	0.801699
YKR064W	0.329181	0.801699
YNR030W	0.28289	0.801722
YPL218W	0.296913	0.801722
YKL112W	-0.218923	0.801722
YBL103C	-0.253445	0.801722
YHR115C	-0.41008	0.801722
YLR064W	0.247406	0.801722
YBL047C	-0.266636	0.801722
YLR094C	0.30966	0.801722
YDR453C	0.510536	0.801722
YHR096C	1.31958	0.801722
YDL207W	-0.376813	0.801722
YLR131C	-0.345187	0.801722
YLR356W	0.393804	0.801722
YMR221C	0.302827	0.801722
YER105C	-0.258702	0.801722
YGR003W	0.315267	0.801722
YLR025W	-0.30375	0.802283
YJL101C	0.296357	0.802283
YOL042W	0.296764	0.803122
YHR006W	-0.227197	0.803122
YDR080W	0.263227	0.803122
YDL192W	0.211749	0.803122
YHR020W	0.221222	0.803122
YNL124W	-0.429249	0.803122
YDL007W	-0.206616	0.803122
YDL113C	-0.344987	0.803122
YBR092C	0.370918	0.803838
YOR273C	0.26192	0.803838
YBL022C	-0.245216	0.803838
YIL123W	0.218763	0.804159
YOL142W	0.292895	0.805116
YER060W-A	0.335438	0.805116
YER178W	0.193908	0.805116
YOL068C	-0.354388	0.805116
YBR081C	-0.227069	0.805116
YER004W	0.327951	0.805116
YFL010C	0.253017	0.805116
YHR051W	0.279617	0.805116
YBL045C	0.26419	0.805116
YLR001C	-0.290632	0.805748
YPL003W	0.347871	0.805748
YML104C	-0.472903	0.805748
YDL237W	0.305311	0.805748
YER159C	-0.379107	0.805968
YER019C-A	-0.278105	0.805968
YKL207W	0.269963	0.805968
YEL034W	0.185416	0.805968
YLR438W	0.389732	0.805968
YNR019W	0.25218	0.805968
YAL039C	0.334156	0.805968
YER086W	0.197266	0.805968
YDR517W	0.302949	0.805968
YMR135C	0.312305	0.805968
YNL125C	0.216714	0.805968
YOL078W	-0.28016	0.805968
YBR207W	0.281562	0.805968
YPR035W	0.196882	0.805968
YFR030W	-0.195278	0.805968
YPR183W	0.228762	0.809051
YHR047C	0.32284	0.80921
YDL019C	-0.270884	0.80939
YOR206W	-0.315988	0.810147
YDL240W	-0.29218	0.812043
YDR490C	-0.397041	0.812043
YGL065C	0.346955	0.812092
YGR032W	0.87194	0.812675
YLL010C	-0.389035	0.813018
YGL006W	0.823618	0.813018
YLR226W	0.328473	0.81325
YPL020C	0.321186	0.81325
YML010W	-0.262082	0.81325
YHR119W	-0.361129	0.81325
YGL245W	0.233217	0.81325
YDL222C	1.5932	0.81325
YKL096W-A	0.284977	0.81325
YNL206C	-0.293558	0.81325
YKR096W	-0.236863	0.81325
YLR206W	-0.358249	0.81325
YGL244W	-0.197833	0.81325
YDR207C	-0.333413	0.81325
YEL063C	0.210268	0.81325
YNR041C	0.341355	0.81325
YMR121C	0.162208	0.81325
YMR105C	0.540106	0.81325
YGL071W	-0.336856	0.81325
YLR272C	-0.30343	0.81325
YML008C	-0.214558	0.81325
YER126C	-0.293151	0.81325
YMR054W	0.255329	0.81325
YPR105C	-0.253446	0.81325
YDL066W	0.252393	0.81325
YHR200W	-0.231831	0.81325
YPR148C	-0.213608	0.81325
YNL068C	-0.261282	0.81325
YDR005C	0.323996	0.81325
YBR038W	0.2535	0.81325
YOR043W	-0.245928	0.81325
YLR175W	-0.279466	0.81325
YOL020W	0.281279	0.81325
YKL025C	-0.243319	0.81325
YNL240C	0.294725	0.81325
YIR022W	0.364049	0.81325
YOR075W	-0.26801	0.81325
YKL054C	-0.285636	0.81325
YBL105C	-0.28641	0.81325
YDL136W	-0.172822	0.81325
YDR497C	0.258194	0.81371
YGR034W	-0.185938	0.81417
YGR260W	0.309337	0.815281
YNL127W	-0.295176	0.815281
YMR013C	-0.367181	0.815839
YBL017C	0.205921	0.815839
YPL254W	-0.303193	0.815839
YBL088C	0.34343	0.815839
YBL016W	0.284028	0.815839
YBR229C	0.247968	0.815839
YOR058C	-0.305192	0.815839
YDR174W	0.320237	0.815839
YOL052C	0.257498	0.815839
YPR108W-A	-1.93932	0.815839
YJL151C	0.268233	0.815839
YPL036W	-0.212463	0.815839
YHL030W	0.243943	0.815839
YLR266C	0.415623	0.815839
YOR124C	-0.199607	0.815839
YBR069C	0.355326	0.815839
YBR077C	0.311493	0.815839
YML019W	0.287757	0.815839
YLR418C	0.254704	0.815839
YNR052C	-0.216176	0.815839
YIL115C	-0.220464	0.815839
YCR068W	0.34542	0.815839
YIR004W	-0.274884	0.815839
YHR032W	0.337386	0.816578
YML116W	0.348068	0.816679
YGR060W	0.277107	0.817771
YJL154C	0.238151	0.81822
YIL145C	0.253882	0.81822
YFL047W	-0.266506	0.819397
YNL290W	-0.314573	0.819762
YHL047C	0.53162	0.824566
YDR341C	0.262403	0.824566
YOR371C	-0.251923	0.824566
YOR201C	0.321403	0.824566
YKL008C	0.246203	0.824566
YCR106W	-0.37103	0.824566
YDR210W	-0.230896	0.824566
YLR384C	-0.246284	0.824725
YNL098C	-0.228609	0.827372
YHR049W	0.267851	0.827372
YGL163C	-0.305484	0.827686
YLR096W	-0.243272	0.827752
YMR192W	0.313864	0.832776
YJL002C	0.247707	0.833358
YNR050C	0.177721	0.833358
YIL091C	-0.356996	0.839176
YKR090W	-0.301326	0.839176
YOL155C	0.319411	0.839176
YBR234C	0.208923	0.839176
YDL025C	-0.29407	0.839176
YFR039C	0.273635	0.839176
YNL014W	0.3308	0.839176
YGR105W	-0.282736	0.839176
YER031C	-0.205876	0.840253
YFL041W	0.254479	0.840583
YKL010C	0.197712	0.840583
YMR263W	-0.267097	0.840787
YMR169C	1.24434	0.841857
YDR092W	0.213114	0.841857
YDR224C	0.159404	0.842474
YCL038C	0.314297	0.842474
YFR006W	0.209756	0.842474
YNL101W	-0.275708	0.842474
YDR204W	0.295439	0.842877
YGR194C	0.31964	0.842877
YIL027C	0.270987	0.842877
YOL048C	0.366455	0.842877
YLR117C	-0.250233	0.845572
YDL191W	-0.163914	0.845572
YMR172W	-0.282	0.845572
YGL023C	-0.313087	0.846127
YNL262W	-0.286192	0.846127
YGL139W	0.276371	0.846127
YOL041C	-0.306209	0.846127
YDR017C	-0.209724	0.846852
YFL048C	0.215864	0.846852
YJL130C	0.163717	0.847317
YEL025C	0.279469	0.847317
YGL173C	0.180806	0.847317
YMR131C	-0.245431	0.847317
YNL147W	-0.297137	0.847317
YDL031W	-0.245007	0.847317
YPR176C	0.278459	0.847317
YER119C	0.302899	0.847317
YIL124W	0.230465	0.847317
YGR101W	0.265447	0.847317
YDL081C	0.221015	0.847317
YIL133C	0.204459	0.847317
YBL011W	0.247054	0.847317
YBR255W	-0.240457	0.848555
YGL016W	0.261988	0.848776
YDR243C	-0.294557	0.848776
YLR017W	0.284457	0.848784
YJR144W	0.283852	0.848943
YNL246W	0.262491	0.848943
YML128C	0.38752	0.849138
YNL208W	0.396372	0.849138
YGR135W	0.235193	0.849138
YGR020C	0.199537	0.849138
YBR083W	-0.236981	0.849138
YBR109C	0.15235	0.849305
YPR163C	-0.198494	0.850538
YDR006C	-0.210015	0.850956
YDR064W	-0.204457	0.853224
YNR026C	0.247175	0.85361
YAL025C	-0.390195	0.855345
YMR027W	0.200126	0.856326
YBR082C	0.175237	0.856326
YJR093C	-0.336518	0.856326
YDR072C	0.29252	0.856326
YPL079W	-0.172957	0.856326
YLR375W	0.378888	0.856326
YNL239W	0.173814	0.856326
YLR433C	0.203091	0.856326
YMR093W	0.267335	0.856326
YHR017W	0.296862	0.856326
YJL091C	0.283066	0.856326
YDR387C	0.36283	0.856326
YMR110C	0.345551	0.856326
YOR109W	-0.177967	0.856326
YDR166C	-0.217724	0.856326
YML124C	0.19691	0.856326
YDR188W	0.227239	0.856963
YPL061W	0.351883	0.856963
YOR360C	-0.263254	0.856963
YJR148W	0.279712	0.85775
YER171W	-0.243987	0.860268
YDR328C	-0.193569	0.860268
YER019W	0.318783	0.860268
YOL115W	0.258119	0.860268
YOL145C	-0.21186	0.860268
YDR463W	-0.209128	0.860268
YHR064C	0.191576	0.860268
YIL121W	0.260071	0.860268
YJL165C	-0.311576	0.860268
YDR244W	-0.234417	0.860268
YBR244W	0.229976	0.860441
YBL037W	0.23856	0.860441
YNL074C	-0.297164	0.860441
YBR281C	0.237783	0.862856
YCL034W	0.227317	0.862856
YJR045C	-0.185475	0.862856
YHR132C	0.246688	0.862856
YNL135C	0.189347	0.862856
YBR052C	0.241588	0.862856
YMR251W-A	0.317998	0.862856
YGL196W	0.194447	0.862856
YBR187W	0.240459	0.862856
YGR237C	-0.251249	0.862856
YBR205W	0.254755	0.862856
YMR074C	0.286865	0.862856
YNL294C	0.384794	0.864158
YJL098W	0.291163	0.864158
YHR065C	-0.229026	0.864158
YGR229C	-0.201241	0.864158
YLR403W	-0.250653	0.864158
YDL078C	0.225394	0.864158
YOR056C	-0.22323	0.86439
YNL073W	0.280612	0.86439
YCR028C	0.301655	0.864945
YCL057W	0.226117	0.864945
YKL216W	0.239687	0.864945
YER008C	-0.199984	0.86575
YNL247W	-0.204899	0.86575
YNL231C	-0.253227	0.86575
YCL016C	-0.256784	0.866502
YOL057W	0.204675	0.866502
YML065W	-0.291672	0.866502
YJR092W	-0.26226	0.866502
YDR266C	-0.213984	0.866502
YDR418W	-0.154246	0.866502
YPL155C	-0.242135	0.866502
YDL029W	0.204556	0.866502
YLR336C	-0.203471	0.866788
YIR038C	0.290682	0.866788
YAL042W	-0.267749	0.866788
YPR165W	0.226514	0.866893
YJL001W	0.171583	0.866893
YML070W	0.179638	0.866893
YNR031C	-0.232106	0.866893
YBR279W	-0.207152	0.866893
YER009W	0.17931	0.866893
YNL241C	0.18342	0.866893
YMR170C	0.790726	0.866893
YDR032C	0.267374	0.866893
YNL219C	0.232724	0.866893
YBR121C	0.216936	0.866893
YMR031C	-0.314866	0.866893
YML121W	-0.280996	0.866893
YPL235W	-0.192148	0.866893
YHR181W	0.307726	0.867604
YLR216C	0.308553	0.867604
YJL187C	-0.327884	0.867604
YML114C	-0.314265	0.867604
YGL155W	0.368971	0.867604
YBR170C	0.196441	0.867604
YBR295W	-0.255243	0.867604
YOL019W	0.20201	0.867604
YPL057C	0.31254	0.867604
YDL075W	-0.149905	0.867604
YNL076W	-0.233033	0.867604
YJR117W	0.203975	0.867604
YDR037W	0.176813	0.867604
YPL127C	-0.213516	0.867604
YOR086C	-0.192738	0.867604
YJL052W	0.396591	0.867604
YAL016W	0.148623	0.867604
YKL085W	0.290623	0.867604
YER037W	0.24446	0.867604
YLL029W	0.159583	0.867604
YGL157W	0.219726	0.867604
YOR212W	-0.172477	0.867604
YKL135C	-0.185469	0.867604
YPR089W	-0.217392	0.867604
YHR182W	-0.295565	0.867604
YJR138W	-0.204009	0.867604
YOR270C	0.221739	0.867604
YDL022W	0.340707	0.867604
YGL225W	-0.182228	0.867604
YMR275C	0.241036	0.867604
YKR103W	-1.53372	0.867604
YFL002C	-0.210992	0.867604
YPR138C	0.273739	0.867604
YJR064W	0.231336	0.867604
YNR074C	0.274416	0.867604
YKR091W	-0.297322	0.867604
YMR120C	0.154433	0.867604
YLR459W	-0.277592	0.867604
YJR104C	0.193135	0.867604
YHR001W	0.172284	0.867604
YIL002C	-0.307417	0.867604
YOR369C	0.143245	0.867604
YIL050W	0.24623	0.867604
YJL157C	-0.164757	0.867604
YER177W	0.176711	0.867604
YDL206W	0.369042	0.867604
YJL192C	0.237052	0.867604
YLR045C	-0.245186	0.867604
YOR317W	0.149393	0.867604
YBR151W	-0.277874	0.867604
YDR038C	0.162896	0.867604
YJL088W	0.151672	0.867604
YMR222C	0.292602	0.867604
YOL120C	0.22695	0.867604
YBL092W	-0.157133	0.867604
YCL005W-A	-0.213959	0.867604
YER123W	-0.210071	0.867604
YDR238C	0.169294	0.867604
YGR157W	0.221973	0.867604
YDR479C	0.278378	0.867604
YDR175C	-0.248308	0.867604
YDR044W	0.249944	0.867604
YDR475C	0.214392	0.867604
YIL026C	-0.295051	0.867604
YHR113W	0.207541	0.867604
YMR186W	-0.151834	0.867604
YLR250W	0.19137	0.867604
YKL164C	0.21971	0.867604
YGR279C	0.214506	0.867604
YIL107C	0.337564	0.867604
YFL017W-A	-0.276454	0.867604
YDL150W	-0.35095	0.867604
YCL028W	0.174758	0.867604
YJR070C	0.230999	0.867604
YOR256C	-0.224263	0.867604
YHR206W	-0.2032	0.867604
YGL238W	0.203816	0.867604
YPR118W	0.185332	0.867604
YLR361C	0.269208	0.867604
YIL118W	-0.202004	0.867604
YGL151W	-0.194137	0.867604
YIL075C	0.156509	0.867604
YHR133C	0.241375	0.867604
YMR119W	0.231727	0.867604
YEL024W	0.239592	0.867604
YMR088C	0.257206	0.867604
YGR149W	0.234114	0.867604
YCR069W	0.259222	0.867604
YCR034W	0.284591	0.867604
YCR052W	0.22078	0.867604
YJL095W	-0.244167	0.867604
YAL024C	-0.263952	0.867604
YNL006W	-0.265305	0.867604
YOL097C	0.166388	0.867604
YOL158C	-0.250156	0.867604
YFR047C	0.257971	0.867604
YGL094C	0.258935	0.867604
YGL159W	0.273902	0.867604
YGL112C	-0.208956	0.867604
YJL159W	0.262965	0.867604
YNL048W	0.267989	0.867604
YDL082W	-0.18383	0.867604
YIL039W	0.241522	0.867604
YMR304W	-0.175554	0.867604
YML052W	0.242954	0.867604
YNL199C	-0.241783	0.867604
YNR044W	0.306316	0.867604
YNL302C	0.165172	0.867604
YDR494W	-0.242096	0.867604
YDL014W	-0.306524	0.867604
YLR427W	0.253658	0.867604
YHR166C	-0.245876	0.867604
YMR152W	0.192014	0.867685
YDR500C	-0.136791	0.867685
YHR142W	0.209176	0.867685
YLR396C	0.223603	0.867685
YMR311C	-0.272338	0.867685
YGL248W	0.305717	0.867685
YLR350W	0.208787	0.867685
YDL132W	-0.184088	0.868952
YDR213W	-0.302846	0.870493
YBL028C	-0.253912	0.871695
YDR309C	0.142779	0.871695
YBR256C	0.138944	0.872591
YCL030C	0.130802	0.872899
YJR109C	0.120301	0.872906
YOR340C	-0.22758	0.873406
YOL076W	-0.220108	0.873492
YLR196W	-0.202016	0.873492
YML125C	0.299774	0.873492
YGR071C	-0.247685	0.873492
YLR363C	0.240377	0.873492
YDR291W	-0.268097	0.873492
YER127W	-0.344233	0.874135
YDR425W	0.203156	0.875037
YER043C	0.190055	0.875037
YJR122W	-0.279584	0.875037
YKL213C	-0.202883	0.875037
YDL012C	0.399066	0.875816
YJR052W	0.242496	0.875816
YCL037C	-0.225981	0.875816
YPL116W	-0.249587	0.875954
YIL143C	0.188745	0.875954
YGR132C	0.204655	0.876107
YLR276C	-0.302786	0.876699
YHR114W	-0.180033	0.876738
YAL043C	0.226954	0.876738
YLR113W	0.176053	0.877509
YGL224C	-0.194103	0.87756
YML110C	-0.197904	0.877805
YIL070C	0.238518	0.877817
YOR091W	-0.244922	0.878933
YDL141W	-0.210886	0.878933
YLR452C	-0.19373	0.878933
YMR100W	-0.271754	0.880318
YDR050C	0.145058	0.880318
YLR429W	-0.149014	0.88081
YGL089C	-0.664851	0.880992
YPL118W	-0.236874	0.881172
YFL031W	0.279182	0.881172
YNL224C	-0.188011	0.881172
YHL004W	0.2395	0.881172
YGR070W	-0.292472	0.881172
YMR108W	-0.133375	0.881172
YJL016W	0.302811	0.881172
YOR216C	-0.226205	0.881172
YLR292C	0.166989	0.881172
YER032W	-0.24627	0.881172
YMR266W	0.22998	0.881172
YDR505C	-0.222254	0.881172
YKL057C	0.182263	0.881172
YGR202C	-0.186232	0.881172
YLL031C	0.205843	0.881172
YLL039C	0.349048	0.881172
YJR077C	0.190813	0.881172
YHR165C	-0.171396	0.881172
YDR036C	0.218347	0.881172
YDR381W	-0.182156	0.881172
YDR462W	0.269895	0.881172
YKL150W	0.299885	0.881172
YPL274W	0.17337	0.881418
YLL058W	0.216781	0.883267
YGL115W	-0.196351	0.883267
YOL069W	-0.300157	0.883267
YDR242W	-0.263934	0.883267
YDL161W	-0.195793	0.883267
YNL139C	-0.180812	0.884075
YPR036W-A	-0.144313	0.884075
YCR093W	-0.158073	0.884075
YOL137W	0.235356	0.884075
YER112W	0.20693	0.884075
YER094C	-0.230665	0.884075
YDR104C	0.235474	0.884075
YLR163C	-0.164578	0.884075
YDL015C	0.169999	0.884075
YBR189W	-0.195972	0.884075
YKL056C	0.192736	0.884109
YKL096W	0.2366	0.884109
YDR388W	-0.171278	0.884109
YNL263C	0.224072	0.884109
YBR126C	0.276697	0.884109
YNL052W	-0.179546	0.884109
YPL094C	-0.195748	0.884109
YER093C	-0.246149	0.884109
YPL004C	0.245534	0.884109
YBL075C	1.15141	0.884312
YHR028C	0.200943	0.884312
YDR531W	0.210173	0.884312
YKL035W	0.286195	0.884312
YBR108W	-0.325917	0.884562
YBR043C	0.219245	0.884656
YGR122W	0.25642	0.885657
YOR007C	-0.168955	0.885657
YOL127W	-0.133385	0.885657
YBR093C	0.263696	0.885657
YGR090W	-0.150262	0.885657
YLR019W	-0.208879	0.885841
YGR009C	-0.256096	0.887005
YPL243W	-0.244615	0.887005
YMR207C	-0.31298	0.887005
YOR187W	0.142127	0.887005
YDR197W	0.229264	0.887005
YEL051W	0.143089	0.887005
YJL170C	0.333909	0.888669
YLR193C	-0.195664	0.888669
YBR276C	-0.414948	0.888669
YJL198W	0.242913	0.888669
YPR128C	-0.258275	0.888669
YGR271W	-0.249343	0.888669
YNL273W	-0.238677	0.888669
YBR086C	0.163383	0.888669
YKL012W	-0.239893	0.888669
YFR031C	-0.227642	0.888845
YIL036W	-0.245982	0.888845
YER124C	0.148119	0.888845
YGR077C	0.190477	0.888845
YLR006C	-0.250016	0.888845
YDR206W	-0.197616	0.888845
YBL068W	0.218674	0.889263
YNL037C	0.163297	0.889263
YKL122C	-0.199954	0.889263
YPR187W	-0.171195	0.889263
YCR031C	0.149854	0.889263
YDL148C	-0.248052	0.889263
YKR054C	0.181522	0.889263
YIL033C	0.270937	0.889263
YBR288C	-0.189182	0.889263
YHR163W	-0.211792	0.889263
YER048C	-0.163611	0.889263
YKL204W	-0.299329	0.889263
YIL056W	-0.147259	0.889263
YDR320C	-0.187224	0.889263
YPR159W	0.160655	0.889263
YEL060C	0.350291	0.889263
YPL279C	-0.261152	0.889263
YPL137C	-0.170392	0.889263
YGL087C	0.226343	0.889263
YPL174C	0.410339	0.889263
YNL026W	-0.227646	0.889263
YGR145W	-0.218771	0.889263
YNL201C	-0.177304	0.889263
YFR005C	0.20605	0.889263
YPL249C-A	0.140413	0.889263
YHR083W	0.28055	0.889263
YBL091C	-0.155442	0.889263
YJR113C	0.214845	0.889263
YMR316W	0.245562	0.889263
YER110C	0.208537	0.889263
YDL004W	-0.163559	0.889263
YJL034W	0.148757	0.889263
YPR069C	0.197527	0.889263
YOR128C	0.124729	0.889263
YKL051W	0.190743	0.889263
YML027W	-0.214899	0.889263
YPL001W	0.22712	0.889263
YNL272C	-0.195737	0.889263
YDR342C	0.324565	0.889263
YOR283W	0.195596	0.889263
YJR002W	-0.249083	0.889263
YGL088W	0.274112	0.889263
YIL076W	0.229075	0.889263
YOR221C	0.165356	0.889263
YDR239C	-0.231182	0.889263
YDR054C	-0.171968	0.889263
YHR050W	0.215386	0.889263
YAL051W	-0.222136	0.889263
YMR214W	0.218598	0.889263
YML051W	0.423066	0.889263
YGR081C	-0.216958	0.889263
YOR014W	-0.15988	0.889263
YLR370C	0.16817	0.889263
YMR240C	-0.203774	0.889263
YHR193C	0.135389	0.889263
YLL004W	0.208258	0.889263
YGL187C	0.153335	0.889263
YBR055C	-0.181383	0.889263
YDR407C	-0.174751	0.889263
YGL095C	-0.186498	0.889263
YEL037C	-0.203698	0.889556
YER062C	0.260924	0.889895
YOR184W	0.152035	0.889895
YDR376W	0.241966	0.889895
YOR303W	0.112869	0.889895
YOR281C	-0.18224	0.889895
YJR125C	-0.156394	0.889895
YJR040W	0.18873	0.889895
YGR043C	1.26462	0.889895
YMR285C	0.197341	0.889895
YKL029C	0.209718	0.889895
YNL253W	-0.210558	0.889895
YBR225W	-0.206145	0.889895
YLR300W	0.150732	0.889895
YOR132W	-0.176669	0.889895
YLR274W	-0.18056	0.889895
YPL078C	-0.128494	0.889895
YJL197W	-0.213704	0.89074
YHR087W	0.885533	0.89074
YJL217W	0.235394	0.89074
YPL014W	0.34273	0.89074
YKL178C	0.271208	0.89074
YML071C	-0.230185	0.89074
YEL061C	-0.21652	0.89074
YMR125W	0.16665	0.891581
YLR231C	0.306233	0.891581
YLR077W	-0.285862	0.891605
YDL005C	-0.209851	0.892288
YER005W	0.214532	0.892288
YDL234C	0.23904	0.892288
YML130C	0.164934	0.892288
YIL048W	0.130267	0.892681
YLR221C	-0.192229	0.893306
YPR145W	0.177644	0.893306
YBR025C	0.210632	0.893306
YDL204W	0.402336	0.893306
YHR069C	0.200713	0.893306
YIL069C	-0.116744	0.893811
YDR354W	0.138899	0.894229
YAR042W	0.170939	0.894229
YPR048W	-0.212413	0.894229
YER087C-B	0.180588	0.896546
YNL278W	0.205093	0.896546
YNL305C	0.26195	0.896546
YCR026C	0.203972	0.896546
YER013W	-0.15814	0.896546
YOR033C	-0.242675	0.896546
YPL234C	0.145472	0.896546
YDR330W	0.183143	0.896546
YGR199W	0.190126	0.896546
YLR342W	-0.1787	0.896546
YPL058C	0.166056	0.896546
YMR072W	0.140628	0.896707
YPL228W	-0.178227	0.896707
YLR194C	0.601769	0.896707
YNL145W	-0.340813	0.896804
YJR121W	0.139309	0.896804
YLR303W	-0.273662	0.896804
YLR244C	-0.153357	0.896804
YNL189W	-0.127418	0.896804
YPR144C	0.248442	0.896804
YIR001C	-0.207212	0.896804
YBR265W	0.212563	0.896804
YDL225W	-0.154375	0.896804
YLR413W	0.210093	0.896804
YPL012W	-0.201258	0.896804
YEL043W	-0.191292	0.896804
YPR034W	-0.221115	0.896804
YGR128C	-0.175893	0.896804
YMR319C	0.346884	0.896804
YDR524C-B	0.169755	0.896804
YOL147C	0.258772	0.896804
YDR091C	0.173212	0.896804
YNL289W	0.150188	0.896804
YPL019C	-0.165773	0.896804
YDR151C	0.199253	0.896804
YKL119C	0.200985	0.896804
YAL026C	0.184865	0.896804
YCR044C	0.215801	0.896804
YER144C	-0.271642	0.896804
YJL039C	0.144062	0.896804
YER141W	0.150385	0.896804
YMR291W	0.310387	0.896804
YLL008W	-0.193029	0.896804
YJL104W	0.190673	0.896804
YBL072C	0.125609	0.896804
YOR264W	-0.138765	0.896804
YHR098C	-0.136385	0.898267
YJR035W	-0.175202	0.898267
YGR125W	0.139154	0.898267
YNL070W	-0.239355	0.898267
YBR162C	0.172492	0.898267
YKR089C	0.165138	0.898267
YBR047W	0.207515	0.898267
YGL028C	0.117379	0.898272
YDL140C	-0.136955	0.898272
YNL268W	0.162833	0.898999
YLR069C	0.187104	0.899021
YLR086W	-0.19008	0.899106
YDR303C	0.152122	0.899521
YOR259C	0.159452	0.900134
YJL057C	0.185707	0.900134
YGL181W	-0.149104	0.900134
YOR071C	0.249195	0.900134
YGL093W	-0.196777	0.900134
YKL103C	0.197045	0.900134
YMR039C	-0.217485	0.900134
YPL125W	0.155733	0.900134
YIR003W	-0.230973	0.900134
YCR077C	-0.166863	0.900134
YOR323C	0.1182	0.900134
YML038C	0.18932	0.900134
YOR018W	0.177454	0.900134
YDR343C	0.297301	0.900134
YDL233W	0.178982	0.900134
YMR216C	-0.165348	0.900134
YOR089C	0.189194	0.900134
YML073C	0.13568	0.900134
YPR106W	0.152983	0.900134
YPL208W	0.192245	0.900134
YGR005C	-0.193321	0.900134
YPR029C	-0.14992	0.900134
YOR296W	0.20048	0.900134
YDR352W	-0.201548	0.900134
YMR260C	-0.140284	0.900134
YDR226W	-0.12082	0.900134
YDR216W	0.329357	0.900134
YLR024C	0.210651	0.900134
YGL039W	0.17534	0.900134
YDR182W	0.212119	0.900134
YMR196W	0.193961	0.900134
YOL130W	0.181953	0.900134
YOR265W	0.196589	0.900134
YBR071W	0.267818	0.900134
YLR425W	0.192666	0.900134
YMR109W	-0.154834	0.900134
YLR344W	-0.107015	0.900134
YDL180W	0.208817	0.900134
YDL100C	0.160497	0.900134
YLR100W	-0.161097	0.900134
YLR421C	-0.152898	0.900134
YAL017W	-0.162431	0.900134
YGL030W	-0.132833	0.900134
YGL147C	0.135087	0.900134
YGL032C	0.322424	0.900134
YPL100W	0.196451	0.900134
YGL067W	0.218863	0.900134
YGL130W	0.163828	0.900306
YJL121C	0.172552	0.902244
YHR009C	0.145473	0.902244
YIL125W	0.15374	0.902244
YBR236C	-0.152675	0.902244
YJR076C	0.161189	0.903921
YDR081C	-0.153132	0.903921
YGR175C	0.108997	0.904472
YDR338C	0.190197	0.904472
YGR211W	-0.15908	0.904472
YOR142W	-0.156597	0.906933
YJL156C	-0.139631	0.908487
YFL038C	-0.119705	0.908487
YJL014W	-0.152283	0.908487
YPR091C	0.157295	0.908487
YDL046W	0.190648	0.908487
YPL232W	-0.161183	0.908721
YML085C	0.162743	0.908721
YGR267C	-0.153906	0.908721
YEL058W	0.178474	0.908721
YPR043W	-0.0951251	0.908721
YHR073W	-0.139184	0.908721
YBR094W	-0.19028	0.908721
YBR165W	0.187857	0.908721
YDL174C	0.146965	0.908721
YEL050C	0.18919	0.908721
YPR162C	-0.191069	0.908721
YDR297W	0.188953	0.908721
YBR084W	-0.166898	0.908721
YML022W	0.246005	0.908721
YNL281W	0.168326	0.908721
YJR075W	-0.209029	0.908721
YOR138C	0.154504	0.908721
YIL034C	0.157764	0.908721
YCR089W	0.27768	0.908721
YDL229W	0.171011	0.908721
YPL023C	0.169215	0.908721
YPL053C	-0.156246	0.908721
YER102W	0.115876	0.908721
YPL233W	-0.237321	0.908721
YNL031C	0.111998	0.908721
YOR103C	0.163349	0.908721
YDR117C	-0.167151	0.908721
YOR087W	0.166381	0.908721
YIL044C	-0.142764	0.908721
YLR290C	-0.203119	0.908721
YIL085C	0.226677	0.908721
YDL176W	-0.252811	0.908721
YJL054W	-0.188492	0.908721
YML063W	-0.116174	0.908721
YFL021W	-0.175289	0.908976
YNL163C	-0.142291	0.909016
YPR156C	-0.119629	0.909016
YDL188C	-0.167573	0.909016
YIL090W	-0.186128	0.909016
YOR046C	0.133471	0.909016
YPL092W	0.211057	0.909016
YLL019C	0.257218	0.909016
YDL171C	0.121492	0.909016
YGR061C	0.12359	0.909016
YOR329C	-0.170748	0.909016
YDR408C	-0.179436	0.909016
YIL035C	-0.189459	0.909016
YGL019W	0.211899	0.909171
YER089C	-0.156272	0.909171
YLR038C	0.238348	0.909171
YLR095C	-0.153036	0.909171
YNL267W	-0.120984	0.909171
YPL226W	0.168529	0.909171
YDR539W	0.150549	0.909171
YOR293W	-0.129066	0.909171
YOL077C	-0.180085	0.909171
YDL130W	-0.136671	0.909171
YPR020W	0.144539	0.909171
YLR130C	0.229031	0.909171
YDL149W	-0.183887	0.909171
YGL076C	0.131546	0.909171
YLL003W	0.235434	0.909171
YDR299W	-0.226527	0.909171
YNL002C	-0.199762	0.909171
YOL072W	-0.20615	0.909171
YPR125W	0.17416	0.909171
YCL008C	-0.19865	0.909171
YMR273C	-0.303265	0.909171
YFR025C	0.205875	0.909171
YGR143W	-0.143115	0.909171
YDR390C	-0.174306	0.909171
YPL110C	-0.148866	0.909171
YDR147W	-0.179539	0.909171
YPR181C	0.135131	0.909171
YHL019C	0.18879	0.909171
YNL265C	0.173642	0.909454
YKR028W	-0.198965	0.909454
YDR057W	-0.192379	0.909454
YOL089C	-0.144835	0.909454
YGL201C	-0.137358	0.909454
YOR361C	0.137096	0.909454
YIL109C	0.128197	0.909454
YDR129C	0.119992	0.909454
YGR264C	0.182715	0.909454
YIR007W	0.155917	0.909454
YPL139C	-0.186267	0.909454
YDR485C	-0.155902	0.909454
YPL219W	-0.185125	0.909454
YLR249W	0.156227	0.910328
YKR026C	0.195915	0.910974
YBL041W	0.16091	0.910974
YNL064C	-0.123808	0.910974
YDR306C	-0.165276	0.910974
YKR101W	-0.186971	0.910974
YNL192W	0.193168	0.911714
YGL150C	-0.139312	0.913235
YDR051C	0.192496	0.913235
YBR066C	0.234983	0.913919
YER113C	0.216047	0.913919
YDR023W	0.128065	0.913919
YMR243C	0.178935	0.913919
YGL055W	0.583458	0.913919
YGL056C	0.138551	0.913919
YNL016W	-0.137562	0.914135
YMR295C	-0.174007	0.91451
YBR072W	1.24413	0.915284
YPL249C	-0.147485	0.915936
YOR022C	-0.203497	0.916069
YDR487C	0.151755	0.916069
YMR276W	-0.21205	0.916605
YNL255C	0.151433	0.916605
YLR324W	-0.179388	0.916605
YDR041W	0.157397	0.916605
YGL197W	-0.140189	0.916605
YOR136W	0.124163	0.916605
YMR012W	-0.132153	0.916605
YDR295C	0.171425	0.916605
YOL064C	0.106606	0.916605
YMR096W	0.124309	0.916605
YER020W	0.169799	0.916605
YGL252C	-0.133562	0.916605
YLR153C	0.142525	0.916605
YJL048C	0.207292	0.916605
YJR062C	-0.161208	0.916605
YHR092C	0.203235	0.916605
YLR199C	0.167855	0.916605
YER134C	-0.193423	0.916605
YEL027W	0.129075	0.916605
YNL288W	0.145241	0.916605
YML120C	0.18937	0.916605
YAL005C	0.18931	0.916605
YBR171W	0.184512	0.916605
YER036C	0.178503	0.916605
YML105C	-0.148416	0.916605
YNL322C	0.111868	0.916605
YLL041C	0.181586	0.916605
YKR056W	-0.154891	0.916605
YGL012W	0.134161	0.916605
YOR390W	-0.207005	0.916605
YLR299W	0.161901	0.916605
YDR430C	0.119314	0.916605
YOR312C	0.102098	0.916605
YGR014W	-0.123381	0.916605
YKR029C	-0.168802	0.916605
YOR298C-A	0.246979	0.916605
YKR010C	-0.214732	0.916605
YMR099C	0.123954	0.916605
YGL131C	-0.223319	0.916605
YLR087C	-0.1702	0.916605
YBR142W	-0.183599	0.916605
YER063W	-0.152996	0.916605
YDL201W	-0.185386	0.916605
YBR245C	-0.138912	0.916605
YER132C	-0.153597	0.916605
YKR094C	-0.107431	0.916605
YAL060W	0.128708	0.916605
YBR009C	0.0866281	0.916605
YNL283C	0.226735	0.916605
YDL092W	-0.159756	0.916605
YPR155C	0.16665	0.916605
YJL111W	-0.153193	0.916605
YDR529C	-0.147446	0.916605
YOR363C	-0.18929	0.916605
YBR133C	-0.17056	0.916605
YNL157W	-0.187149	0.916699
YHR082C	0.48464	0.917076
YLL024C	0.160912	0.917076
YGR007W	0.167878	0.917076
YKR003W	0.133527	0.917076
YLR219W	-0.166419	0.917076
YCL011C	-0.163848	0.917076
YDR530C	0.201593	0.918356
YPR032W	0.182956	0.918356
YDR108W	-0.152041	0.918356
YIL148W	-0.0971108	0.918356
YBL002W	0.0997099	0.91871
YLR345W	-0.204793	0.91871
YIL083C	-0.162623	0.91871
YPL273W	0.133019	0.91871
YPL031C	-0.132253	0.91871
YJR132W	0.173793	0.91871
YJL010C	-0.209476	0.91871
YJR137C	-0.134409	0.91871
YOR066W	-0.203925	0.91871
YDR122W	-0.189614	0.91871
YDL143W	0.165838	0.91871
YHR203C	0.141876	0.918716
YOL138C	-0.176798	0.919229
YMR188C	0.147078	0.920524
YLL007C	-0.171625	0.920524
YJL005W	-0.108587	0.920524
YJL070C	-0.166495	0.920524
YLR369W	0.140276	0.920524
YFR032C-A	0.0953115	0.920524
YOR047C	-0.170778	0.920524
YPL195W	-0.128096	0.920524
YJR126C	-0.131151	0.920524
YMR237W	0.122666	0.921218
YIL154C	0.140064	0.921218
YKL105C	-0.230844	0.921386
YGL122C	-0.134669	0.921423
YDR298C	0.134287	0.921423
YEL036C	0.163681	0.921423
YAL041W	0.120588	0.921423
YJL056C	-0.438909	0.921423
YPR073C	-0.144657	0.921423
YKL117W	-0.12755	0.921423
YNL123W	0.111177	0.921423
YJL136C	-0.114617	0.921423
YPL167C	-0.257145	0.921423
YDR307W	0.182707	0.921423
YOR226C	0.142231	0.921423
YPR170W-B	-0.137801	0.921423
YDR077W	0.195391	0.921423
YNL039W	-0.158968	0.921423
YJL078C	0.124342	0.921423
YBL099W	0.113267	0.922845
YFL009W	0.112366	0.922845
YNL175C	-0.174912	0.922845
YBR106W	0.150387	0.922845
YKR018C	0.118169	0.922845
YIL078W	0.124278	0.922845
[truncated: 3,483 more rows]
