# Supplementary material for: Yeast eIF2A has a minimal role in translation initiation and uORF-mediated translational control in vivo
Source: eLife. 2024 Jan 24;12:RP92916. doi: 10.7554/eLife.92916 (PMC10945734; doi:10.7554/eLife.92916)
Supplement: Figure 3—source data 5. — Spreadsheet 1, ‘raw CT values for mRNA from qRT’, tabulates the raw CT values for mRNA from qRT reactions for three biological replicates: a, b, and c. Spreadsheet 2, ‘Dilution factor exemplar WT_a’, provides an example file for one of the biological replicate WT (wild type) samples, illustrating how the dilution factor was calculated. Spreadsheet 3, ‘% 18S rRNA’, provides an example file illustrating how the the dilution factor was calculated. Spreadsheet 4, ‘Area % & Polysome norm factor’, tabulates following the parameters for all the biological replicates: area under peaks from UV trace; SUM 80S+polysomes; average SUM 80S+polysomes; polysome recovery normalisation factor; and % total area under 80S+polysomes from UV trace in each peak. Spreadsheet 5,’ ‘rRNA normalisation factor’, illustrates the calculations required to determine the rRNA normalization factor. Spreadsheet 6, ‘SAG1’, illustrates the calculations required to determine ∆Monosome-Polysome/total RNA (see ‘Materials and methods’ for details) (Figure 3E). [file elife-92916-fig3-data5.xlsx]

## Sheet: raw CT values for mRNA from qRT
SAG1	WT_a	WT_b	WT_c	eIF2A∆_a	eIF2A∆_b	eIF2A∆_c	WT+SM_a	WT+SM_b	WT+SM_c	eIF2A∆+SM_a	eIF2A∆+SM_b	eIF2A∆+SM_c
Input	19.43	19.8	20.415	20.66	20.79	20.545	19.27	20.725	19.89	19.825	19.845	20.465
80S	25.32	25.84	25.96	24.265	25.505	25.755	25.935	26.535	26.43	25.995	26.705	26.83
2-mer	24.39	24.36	24.605	23.86	24.175	24.29	24.395	24.69	25.21	24.6	24.725	24.555
3 mer	23.635	24.05	23.735	23.41	23.7	23.435	23.285	23.715	23.495	24.085	24.195	24.52
4-5 mer	23.445	24.175	24.58	23.52	22.86	23.33	23.1	23.765	22.815	23.405	23.43	23.415
6-7 mer	23.165	23.22	23.545	22.685	22.86	22.465	22.37	23.24	22.845	22.995	23.16	22.23
8 and >?	22.165	22.205	23.385	22.87	22.365	23.135	22.385	22.905	22.245	22.305	23.145	22.305
DBF4	WT_a	WT_b	WT_c	eIF2A∆_a	eIF2A∆_b	eIF2A∆_c	WT+SM_a	WT+SM_b	WT+SM_c	eIF2A∆+SM_a	eIF2A∆+SM_b	eIF2A∆+SM_c
Input	18.085	18.745	18.375	19.04	18.745	19.225	19.195	20.39	19.675	19.185	19.58	19.87
80S	23.23	23.91	24.07	23.575	24.395	24.2	25.925	26.56	25.99	26.075	26.725	27.445
2-mer	23.05	23.41	23.55	22.895	23.11	23.09	24.52	24.77	25	24.54	24.99	25.07
3 mer	22.99	23.245	23.195	22.45	22.765	22.66	23.51	24.955	23.305	24.31	24.685	25.095
4-5 mer	22.48	22.995	23.33	23.485	22.975	22.46	23.45	24.49	23.245	23.885	24.105	24.54
6-7 mer	22.535	22.55	23.13	22.72	22.585	21.94	23.25	24.59	23.12	23.73	24.19	23.23
8 and >?	22.09	22.255	22.94	22.76	22.32	22.945	23.515	24.69	23.63	23.07	23.96	23.385
HKR1	WT_a	WT_b	WT_c	eIF2A∆_a	eIF2A∆_b	eIF2A∆_c	WT+SM_a	WT+SM_b	WT+SM_c	eIF2A∆+SM_a	eIF2A∆+SM_b	eIF2A∆+SM_c
Input	18.41	18.9	19.32	20.2	19.26	19.915	17.93	19.66	18.99	18.81	18.745	18.92
80S	25.35	26.405	26.355	24.76	25.925	25.96	26.415	27.745	27.345	27.4	28.23	28.125
2-mer	24.39	24.685	25.005	23.69	23.775	24.485	24.57	25.065	25.93	25.265	25.45	25.45
3 mer	24.135	23.765	24.155	22.91	23.34	23.46	23.58	24.74	23.945	24.475	24.905	25.8
4-5 mer	22.99	23.66	24.18	23.56	22.81	23.28	23.12	23.74	23.195	23.805	23.465	24.07
6-7 mer	22.06	22.445	23	22.355	22.62	22.025	22.45	23.16	22.4	23.125	23.315	22.515
8 and >?	20.935	21.41	22.275	22.11	21.83	22.11	21.925	22.1	22.16	22.06	22.67	22.08
NET1	WT_a	WT_b	WT_c	eIF2A∆_a	eIF2A∆_b	eIF2A∆_c	WT+SM_a	WT+SM_b	WT+SM_c	eIF2A∆+SM_a	eIF2A∆+SM_b	eIF2A∆+SM_c
Input	18.665	18.035	18.81	19.29	18.565	19.52	18.435	20.115	19.3	19.055	19.39	19.625
80S	23.56	23.885	24.115	22.92	23.795	23.83	24.835	25.545	24.885	25.235	25.66	25.605
2-mer	22.725	22.35	22.795	22.115	22.24	22.61	23.475	23.44	23.88	23.395	23.745	23.57
3 mer	22.665	21.975	22.165	21.675	21.83	22.08	22.595	23.695	22.375	23.045	23.365	24.28
4-5 mer	21.905	21.575	22.59	22.11	21.395	21.39	22.74	22.66	22.09	22.75	22.88	23.19
6-7 mer	21.14	21.24	21.91	21.31	21.825	20.75	22.295	22.685	21.96	22.495	22.98	22.11
8 and >?	20.98	20.66	21.895	21.485	21.24	22.085	22.36	22.4	22.355	22.09	22.625	21.98
SVL3	WT_a	WT_b	WT_c	eIF2A∆_a	eIF2A∆_b	eIF2A∆_c	WT+SM_a	WT+SM_b	WT+SM_c	eIF2A∆+SM_a	eIF2A∆+SM_b	eIF2A∆+SM_c
Input	18.79	18.795	19.17	19.485	18.94	18.885	19.555	21.01	19.905	19.65	19.83	20.085
80S	23.19	23.745	24.01	23.05	23.905	23.71	25.51	25.75	25.59	25.21	25.945	25.56
2-mer	22.775	22.845	23.475	22.82	23.345	22.775	24.16	24.265	25.04	24.14	24.39	24.3
3 mer	22.875	22.725	22.78	22.335	22.565	22.27	23.42	24.23	23.515	23.965	23.77	23.99
4-5 mer	22.425	22.56	23.095	22.665	22.29	21.83	23.265	23.85	23.105	23.55	23.395	23.205
6-7 mer	22.235	22.205	22.475	22.165	21.915	21.405	22.765	23.48	23.065	23.205	23.41	22.44
8 and >?	21.585	21.69	22.67	22.25	21.39	22.205	22.8	23.46	22.895	22.685	23.425	22.7
CHS5	WT_a	WT_b	WT_c	eIF2A∆_a	eIF2A∆_b	eIF2A∆_c	WT+SM_a	WT+SM_b	WT+SM_c	eIF2A∆+SM_a	eIF2A∆+SM_b	eIF2A∆+SM_c
Input	16.96	17.12	17.41	17.93	17.62	17.77	16.675	17.655	17.35	16.7	17.11	17.175
80S	21.775	22.255	22.325	21.56	22.335	22.455	23.255	23.46	23.115	23	23.485	23.72
2-mer	21.215	21.17	21.635	21.155	21.105	21.365	21.815	21.725	22.51	21.75	22.06	21.895
3 mer	21.11	20.97	21.055	20.305	20.9	20.73	20.75	21.57	20.525	21.285	21.47	22.08
4-5 mer	20.505	20.935	21.44	21.67	20.63	20.635	21.095	21.72	20.7	20.99	21.245	21.365
6-7 mer	20.27	20.295	20.81	20.785	20.725	20.13	20.16	21.765	20.495	20.75	21.485	20.34
8 and >?	20.125	19.86	20.95	20.715	20.41	20.995	20.88	21.73	20.59	20.47	21.395	20.76
TRM44	WT_a	WT_b	WT_c	eIF2A∆_a	eIF2A∆_b	eIF2A∆_c	WT+SM_a	WT+SM_b	WT+SM_c	eIF2A∆+SM_a	eIF2A∆+SM_b	eIF2A∆+SM_c
Input	18.93	18.7	19.33	19.5	18.98	19.46	18.33	19.25	18.89	18.8	19.47	19.58
80S	23.03	23.61	24.11	23.01	23.73	24.13	24.28	24.75	24.55	24.26	25.05	25.2
2-mer	22.81	22.54	23.64	22.44	23.41	23	22.86	22.9	23.67	23.48	23.58	23.35
3 mer	22.97	23.01	22.78	22.27	22.68	22.26	21.56	23	22.01	23.33	23.49	23.98
4-5 mer	22.3	23.01	23.74	23.22	22.11	22.83	22.52	22.92	21.91	23.08	23.51	23.32
6-7 mer	28.44	22.33	23.02	21.81	22.74	21.72	22.23	23.41	22.02	23.16	23.52	22.41
8 and >?	21.77	21.97	22.77	22.46	22.23	23.25	22.52	23.6	22.55	22.56	23.15	22.41
ACT1	WT_a	WT_b	WT_c	eIF2A∆_a	eIF2A∆_b	eIF2A∆_c	WT+SM_a	WT+SM_b	WT+SM_c	eIF2A∆+SM_a	eIF2A∆+SM_b	eIF2A∆+SM_c
Input	15.6	15.66	15.92	16.39	16.2	16.15	14.75	16.14	15.4	15.15	15.6	16.29
80S	18.65	19.62	19.35	18.41	19.43	19.37	19.44	20.22	20.61	20.02	20.59	21.01
2-mer	17.81	17.58	18.56	17.67	18.24	18.02	17.66	18.08	19.16	18.15	18.51	18.19
3 mer	17.74	17.35	17.47	16.88	17.18	17.1	16.45	17.72	17.27	17.56	17.55	18.46
4-5 mer	16.77	17.07	17.76	17.44	16.57	17.35	16.18	17.11	16.4	16.38	17.01	17.24
6-7 mer	16.14	16.17	16.84	16.39	17.03	16.79	16.29	17.42	16.15	16.5	17.42	16.37
8 and >?	16.11	16.46	17.43	16.77	16.99	17.96	16.88	17.53	17.11	16.94	17.43	17.13

## Sheet: Dilution factor exemplar WT_a
WT_a		Fraction volume (ul)	RNA conc (ng)	For 5ug of RNA in ul	water to make 17.5ul	gradient dilution factor	RNA dilution factor	Dilution factor
	A	Input	1692	2.95508	14.5449		8.46
80S	1	1650	982.4	5.08958	12.4104	5.5	4.912	27.016
2 mer	2	1150	711.5	7.02741	10.4726	3.83333	3.5575	13.6371
3 mer	3	920	927.6	5.39025	12.1097	3.06667	4.638	14.2232
4-5 mer	4	1050	955.8	5.23122	12.2688	3.5	4.779	16.7265
6-7 mer	5	950	844.8	5.91856	11.5814	3.16667	4.224	13.376
8 and >?	6	1100	377	13.2626	4.2374	3.66667	1.885	6.91167

## Sheet: % 18S rRNA
raw CT values for 18S rRNA from qRT-PCR														Dilution factor (col I of 'Dilution factor exemplar WT_a')	WT_a	WT_b	WT_c	eIF2A∆_a	eIF2A∆_b	eIF2A∆_c	WT+SM_a	WT+SM_b	WT+SM_c	eIF2A∆+SM_a	eIF2A∆+SM_b	eIF2A∆+SM_c
18SrRNA	WT_a	WT_b	WT_c	eIF2A∆_a	eIF2A∆_b	eIF2A∆_c	WT+SM_a	WT+SM_b	WT+SM_c	eIF2A∆+SM_a	eIF2A∆+SM_b	eIF2A∆+SM_c		Input	1	1	1	1	1	1	1	1	1	1	1	1
Input	11.93	12.74	12.7	12.85	12.64	13	12.5	12.9	13.52	12.61	12.98			80S	27.016	29.5652	19.8247	18.4812	38.5227	34.175	30.261	39.27	40.0813	30.8	24.2412	26.6425
80S	12.21	13.33	12.51	12.27	12.67	12.3	12.78	13.21	13.19	13.56	13.17	13.21		2-mer	13.6371	16.1307	8.73217	6.60587	15.1992	20.8438	10.4695	12.7291	20.5	8.49788	8.5652	12.2805
2-mer	12.14	12.47	11.6	12.26	11.82	12.59	12.83	12.92	13.04	12.85	12.85	12.83		3 mer	14.2232	13.782	8.588	7.2675	9.405	10.2917	9.06775	11.0453	16.0725	10.0176	9.70187	10.377
3 mer	12.44	12.1	10.98	11.68	12.48	11.98	12.39	13.16	13.36	13.06	13.22	13.64		4-5 mer	16.7265	15.316	9.56875	8.32125	16.375	18.4167	11.0439	10.9047	20.6226	12.4928	8.276	11.42
4-5 mer	11.87	13.09	13.02	12.06	11.45	12.71	13.27	12.55	13.19	12.85	12.83	12.82		6-7 mer	13.376	12.2091	3.94217	5.20333	7.23333	9.08833	5.01367	4.42054	7.313	5.56267	4.49367	6.5355
6-7 mer	12.13	12.13	12.11	11.99	11.57	12.21	12.36	12.75	13.14	12.94	13.81	12.93		8 and >?	6.91167	7.3089	2.04525	4.03167	4.49955	4.86675	4.52042	3.51453	9.92	3.95265	3.151	3.08507
8 and >?	11.61	11.72	11.6	12.46	11.39	12.47	12.58	13.78	13.38	12.6	12.98	12.62
Final normalized 18S rRNA levels
Absolute 18SrRNA	WT_a	WT_b	WT_c	eIF2A∆_a	eIF2A∆_b	eIF2A∆_c	WT+SM_a	WT+SM_b	WT+SM_c	eIF2A∆+SM_a	eIF2A∆+SM_b	eIF2A∆+SM_c
80S	0.00570223	0.00287112	0.00339878	0.00374189	0.00591107	0.00677703	0.00430249	0.00414433	0.004289	0.00255026	0.00263021	0.0028117
2-mer	0.00302146	0.00284321	0.00281303	0.0013468	0.00420383	0.00338071	0.00143785	0.00164244	0.00243401	0.001151	0.00116012	0.00168655
3 mer	0.00255967	0.00313942	0.0042519	0.0022149	0.00164628	0.00254769	0.00168942	0.00120677	0.0015287	0.00117304	0.00101681	0.000812873
4-5 mer	0.00446868	0.00175656	0.00115198	0.0019488	0.00585313	0.00274865	0.00111803	0.00181839	0.00220677	0.0016921	0.00113659	0.00157929
6-7 mer	0.00298423	0.00272389	0.000891788	0.00127918	0.00237915	0.00191826	0.000953728	0.000641716	0.000810143	0.000707872	0.000312879	0.000837454
8 and >?	0.00221118	0.00216661	0.000658868	0.000715568	0.00167663	0.000857818	0.00073828	0.000249847	0.00093053	0.000636664	0.000390013	0.000490079
SUM	0.0209475	0.0155008	0.0131663	0.0112471	0.0216701	0.0182302	0.0102398	0.00970349	0.0121992	0.00791094	0.00664662	0.00821795
% total 18S rRNA amount in 80S + polysomes in each peak	WT_a	WT_b	WT_c	eIF2A∆_a	eIF2A∆_b	eIF2A∆_c	WT+SM_a	WT+SM_b	WT+SM_c	eIF2A∆+SM_a	eIF2A∆+SM_b	eIF2A∆+SM_c
80S	27.2216	18.5224	25.8141	33.2697	27.2776	37.1748	42.0173	42.7097	35.1581	32.2371	39.5721	34.2141
2-mer	14.424	18.3423	21.3653	11.9746	19.3992	18.5446	14.0417	16.9263	19.9523	14.5495	17.4543	20.5228
3 mer	12.2195	20.2533	32.2937	19.693	7.59703	13.9751	16.4986	12.4364	12.5312	14.8281	15.2981	9.89144
4-5 mer	21.3328	11.3321	8.74943	17.3271	27.0102	15.0775	10.9185	18.7395	18.0896	21.3894	17.1003	19.2176
6-7 mer	14.2463	17.5726	6.77325	11.3734	10.9789	10.5225	9.31394	6.61325	6.64097	8.94802	4.70734	10.1906
8 and >?	10.5559	13.9774	5.00419	6.36222	7.73707	4.70548	7.20991	2.57481	7.62782	8.0479	5.86784	5.96352

## Sheet: Area % & Polysome norm factor
Area under peaks from UV trace	WT_a	WT_b	WT_c	eIF2A∆_a	eIF2A∆_b	eIF2A∆_c	WT+SM_a	WT+SM_b	WT+SM_c	eIF2A∆+SM_a	eIF2A∆+SM_b	eIF2A∆+SM_c			% total Area under 80S + Polysomes from UV trace in each peak	WT_a	WT_b	WT_c	eIF2A∆_a	eIF2A∆_b	eIF2A∆_c	WT+SM_a	WT+SM_b	WT+SM_c	eIF2A∆+SM_a	eIF2A∆+SM_b	eIF2A∆+SM_c
80S	23127	23598	14170	13576	21632	22413	25787	25031	34215	23659	21341	23269			80S	29.2895	28.8982	31.7642	35.1555	33.9773	32.9027	44.4857	41.9322	39.077	41.3106	41.9347	37.0679
2-mer	13371	13796	7605	6538	11540	12551	8592	9176	14017	9511	8934	10735			2-mer	16.9339	16.8946	17.0477	16.9304	18.1258	18.4251	14.8222	15.3717	16.0088	16.607	17.5552	17.101
3 mer	9776	10030	6021	5091	9129	8854	6379	6700	10319	6653	5827	7364			3 mer	12.381	12.2828	13.497	13.1833	14.3389	12.9978	11.0045	11.2239	11.7853	11.6167	11.45	11.731
4-5 mer	15232	15803	8037	6814	10992	11515	8579	9119	13369	8481	7213	9690			4-5 mer	19.2908	19.3524	18.0161	17.6451	17.2651	16.9042	14.7998	15.2762	15.2687	14.8085	14.1734	15.4363
6-7 mer	9265	9708	4977	3430	5619	7176	4719	4826	8187	5068	4295	6354			6-7 mer	11.7338	11.8885	11.1567	8.8821	8.82575	10.5345	8.14084	8.08456	9.35037	8.84916	8.43961	10.122
8 and >?	8189	8724	3800	3168	4754	5610	3911	4842	7451	3899	3281	5362			8 and >?	10.3711	10.6835	8.51827	8.20364	7.46709	8.23559	6.74694	8.11137	8.50979	6.80798	6.44711	8.54175
SUM 80S+Polysomes	78960	81659	44610	38617	63666	68119	57967	59694	87558	57271	50891	62774
Average SUM 80S+Polysomes	62648.8
Polysome recovery normalisation factor=(average SUM 80S+Polysomes)/(SUM 80S=Polysomes for that sample)	WT_a	WT_b	WT_c	eIF2A∆_a	eIF2A∆_b	eIF2A∆_c	WT+SM_a	WT+SM_b	WT+SM_c	eIF2A∆+SM_a	eIF2A∆+SM_b	eIF2A∆+SM_c
	0.793425	0.767201	1.40437	1.62231	0.984023	0.919697	1.08077	1.0495	0.715512	1.0939	1.23104	0.998006

## Sheet: rRNA normalisation factor
% total Area under 80S + Polysomes from UV trace in each peak	WT_a	WT_b	WT_c	eIF2A∆_a	eIF2A∆_b	eIF2A∆_c	WT+SM_a	WT+SM_b	WT+SM_c	eIF2A∆+SM_a	eIF2A∆+SM_b	eIF2A∆+SM_c		% total 18S rRNA amount in 80S + polysomes in each peak	WT_a	WT_b	WT_c	eIF2A∆_a	eIF2A∆_b	eIF2A∆_c	WT+SM_a	WT+SM_b	WT+SM_c	eIF2A∆+SM_a	eIF2A∆+SM_b	eIF2A∆+SM_c
80S	29.2895	28.8982	31.7642	35.1555	33.9773	32.9027	44.4857	41.9322	39.077	41.3106	41.9347	37.0679		80S	27.2216	18.5224	25.8141	33.2697	27.2776	37.1748	42.0173	42.7097	35.1581	32.2371	39.5721	34.2141
2-mer	16.9339	16.8946	17.0477	16.9304	18.1258	18.4251	14.8222	15.3717	16.0088	16.607	17.5552	17.101		2-mer	14.424	18.3423	21.3653	11.9746	19.3992	18.5446	14.0417	16.9263	19.9523	14.5495	17.4543	20.5228
3 mer	12.381	12.2828	13.497	13.1833	14.3389	12.9978	11.0045	11.2239	11.7853	11.6167	11.45	11.731		3 mer	12.2195	20.2533	32.2937	19.693	7.59703	13.9751	16.4986	12.4364	12.5312	14.8281	15.2981	9.89144
4-5 mer	19.2908	19.3524	18.0161	17.6451	17.2651	16.9042	14.7998	15.2762	15.2687	14.8085	14.1734	15.4363		4-5 mer	21.3328	11.3321	8.74943	17.3271	27.0102	15.0775	10.9185	18.7395	18.0896	21.3894	17.1003	19.2176
6-7 mer	11.7338	11.8885	11.1567	8.8821	8.82575	10.5345	8.14084	8.08456	9.35037	8.84916	8.43961	10.122		6-7 mer	14.2463	17.5726	6.77325	11.3734	10.9789	10.5225	9.31394	6.61325	6.64097	8.94802	4.70734	10.1906
8 and >?	10.3711	10.6835	8.51827	8.20364	7.46709	8.23559	6.74694	8.11137	8.50979	6.80798	6.44711	8.54175		8 and >?	10.5559	13.9774	5.00419	6.36222	7.73707	4.70548	7.20991	2.57481	7.62782	8.0479	5.86784	5.96352
rRNA normalisation factor=(% total Area)/(% total 18S rRNA)	WT_a	WT_b	WT_c	eIF2A∆_a	eIF2A∆_b	eIF2A∆_c	WT+SM_a	WT+SM_b	WT+SM_c	eIF2A∆+SM_a	eIF2A∆+SM_b	eIF2A∆+SM_c
80S	1.07597	1.56018	1.2305	1.05668	1.24561	0.88508	1.05874	0.981795	1.11146	1.28146	1.0597	1.08341
2-mer	1.17401	0.921075	0.797917	1.41386	0.934359	0.993556	1.05558	0.908157	0.802354	1.14142	1.00578	0.83327
3 mer	1.01321	0.606459	0.417945	0.66944	1.88743	0.93007	0.666999	0.902502	0.940478	0.783423	0.748455	1.18597
4-5 mer	0.904278	1.70776	2.05912	1.01835	0.639208	1.12116	1.35548	0.815189	0.844063	0.692332	0.828839	0.803241
6-7 mer	0.823639	0.676536	1.64717	0.780954	0.803879	1.00114	0.874049	1.22248	1.40798	0.988951	1.79286	0.993276
8 and >?	0.982495	0.764338	1.70223	1.28943	0.965106	1.75021	0.935787	3.15028	1.11562	0.845933	1.09872	1.43233

## Sheet: SAG1
raw CT values for mRNA from qRT-PCR															Dilution factor (col I of 'Dilution factor')	WT_a	WT_b	WT_c	eIF2A∆_a	eIF2A∆_b	eIF2A∆_c	WT+SM_a	WT+SM_b	WT+SM_c	eIF2A∆+SM_a	eIF2A∆+SM_b	eIF2A∆+SM_c		rRNA recovery normalisation factor	WT_a	WT_b	WT_c	eIF2A∆_a	eIF2A∆_b	eIF2A∆_c	WT+SM_a	WT+SM_b	WT+SM_c	eIF2A∆+SM_a	eIF2A∆+SM_b	eIF2A∆+SM_c
SAG1	WT_a	WT_b	WT_c	eIF2A∆_a	eIF2A∆_b	eIF2A∆_c	WT+SM_a	WT+SM_b	WT+SM_c	eIF2A∆+SM_a	eIF2A∆+SM_b	eIF2A∆+SM_c			80S	27.016	29.5652	19.8247	18.4812	38.5227	34.175	30.261	39.27	40.0813	30.8	24.2412	26.6425		80S	1.07597	1.56018	1.2305	1.05668	1.24561	0.88508	1.05874	0.981795	1.11146	1.28146	1.0597	1.08341
80S	25.32	25.84	25.96	24.265	25.505	25.755	25.935	26.535	26.43	25.995	26.705	26.83			2-mer	13.6371	16.1307	8.73217	6.60587	15.1992	20.8438	10.4695	12.7291	20.5	8.49788	8.5652	12.2805		2-mer	1.17401	0.921075	0.797917	1.41386	0.934359	0.993556	1.05558	0.908157	0.802354	1.14142	1.00578	0.83327
2-mer	24.39	24.36	24.605	23.86	24.175	24.29	24.395	24.69	25.21	24.6	24.725	24.555			3 mer	14.2232	13.782	8.588	7.2675	9.405	10.2917	9.06775	11.0453	16.0725	10.0176	9.70187	10.377		3 mer	1.01321	0.606459	0.417945	0.66944	1.88743	0.93007	0.666999	0.902502	0.940478	0.783423	0.748455	1.18597
3 mer	23.635	24.05	23.735	23.41	23.7	23.435	23.285	23.715	23.495	24.085	24.195	24.52			4-5 mer	16.7265	15.316	9.56875	8.32125	16.375	18.4167	11.0439	10.9047	20.6226	12.4928	8.276	11.42		4-5 mer	0.904278	1.70776	2.05912	1.01835	0.639208	1.12116	1.35548	0.815189	0.844063	0.692332	0.828839	0.803241
4-5 mer	23.445	24.175	24.58	23.52	22.86	23.33	23.1	23.765	22.815	23.405	23.43	23.415			6-7 mer	13.376	12.2091	3.94217	5.20333	7.23333	9.08833	5.01367	4.42054	7.313	5.56267	4.49367	6.5355		6-7 mer	0.823639	0.676536	1.64717	0.780954	0.803879	1.00114	0.874049	1.22248	1.40798	0.988951	1.79286	0.993276
6-7 mer	23.165	23.22	23.545	22.685	22.86	22.465	22.37	23.24	22.845	22.995	23.16	22.23			8 and >?	6.91167	7.3089	2.04525	4.03167	4.49955	4.86675	4.52042	3.51453	9.92	3.95265	3.151	3.08507		8 and >?	0.982495	0.764338	1.70223	1.28943	0.965106	1.75021	0.935787	3.15028	1.11562	0.845933	1.09872	1.43233
8 and >?	22.165	22.205	23.385	22.87	22.365	23.135	22.385	22.905	22.245	22.305	23.145	22.305
Final normalized # translating ribosomes															80S + Polysome recovery normalisation factor	WT_a	WT_b	WT_c	eIF2A∆_a	eIF2A∆_b	eIF2A∆_c	WT+SM_a	WT+SM_b	WT+SM_c	eIF2A∆+SM_a	eIF2A∆+SM_b	eIF2A∆+SM_c
	WT_a	WT_b	WT_c	eIF2A∆_a	eIF2A∆_b	eIF2A∆_c	WT+SM_a	WT+SM_b	WT+SM_c	eIF2A∆+SM_a	eIF2A∆+SM_b	eIF2A∆+SM_c				0.793425	0.767201	1.40437	1.62231	0.984023	0.919697	1.08077	1.0495	0.715512	1.0939	1.23104	0.998006
80S	5.50612e-07	5.89181e-07	5.24844e-07	1.5715e-06	9.91597e-07	4.91257e-07	5.39751e-07	4.16134e-07	3.52558e-07	6.45594e-07	2.89072e-07	2.41471e-07			# Ribosomes per mRNA
2-mer	1.1556e-06	1.05876e-06	7.66916e-07	1.99033e-06	1.4756e-06	1.85705e-06	1.08282e-06	8.96479e-07	6.06459e-07	8.34497e-07	7.64851e-07	8.28652e-07			1
3 mer	2.63319e-06	1.10757e-06	1.08309e-06	2.12442e-06	3.84544e-06	2.32878e-06	1.91865e-06	2.27931e-06	2.74455e-06	1.44729e-06	1.39635e-06	1.5316e-06			2
4-5 mer	4.72909e-06	4.76753e-06	4.96493e-06	5.14291e-06	6.08829e-06	8.1041e-06	8.0978e-06	2.94502e-06	7.59537e-06	3.83318e-06	3.36235e-06	3.68333e-06			3
6-7 mer	6.04119e-06	4.2158e-06	4.84302e-06	6.35462e-06	4.88542e-06	9.39508e-06	5.67931e-06	3.72114e-06	6.35614e-06	4.67912e-06	6.87825e-06	8.56048e-06			4.5
8 and >?	1.03117e-05	7.97844e-06	4.01699e-06	9.90156e-06	7.11961e-06	7.65398e-06	7.51232e-06	1.33152e-05	1.43376e-05	6.35288e-06	4.13534e-06	7.65968e-06			6.5
SUM	2.54214e-05	1.97173e-05	1.61998e-05	2.70853e-05	2.4406e-05	2.98303e-05	2.48306e-05	2.35733e-05	3.19927e-05	1.77926e-05	1.68262e-05	2.25052e-05			9
Input	0.0703162	0.0567199	0.0443476	0.0518325	0.0415214	0.0475306	0.0435857	0.0416656	0.0445016	0.0391458	0.0527385	0.0553605
Monosome-Polysome/Total RNA	0.00180765	0.00173813	0.00182646	0.00261278	0.00293896	0.00313801	0.00284848	0.00282887	0.00359456	0.0022726	0.00159525	0.00203261
∆Monosome-Polysome/Total RNA	WT+SM/WT_rep1	WT+SM/WT_rep2	WT+SM/WT_rep3	eIF2A∆+SM/eIF2A∆_rep1	eIF2A∆+SM/eIF2A∆_rep2	eIF2A∆+SM/eIF2A∆_rep3
	1.57579	1.62754	1.96805	0.869804	0.542794	0.647738
	Mean		Std error
∆Monosome-Polysome/Total RNA	WT+SM/WT	eIF2A∆+SM/eIF2A∆	WT+SM/WT	eIF2A∆+SM/eIF2A∆
Average of Replicates	1.72379	0.686779	0.123038	0.0963969
