# Supplementary material for: Yeast eIF2A has a minimal role in translation initiation and uORF-mediated translational control in vivo
Source: eLife. 2024 Jan 24;12:RP92916. doi: 10.7554/eLife.92916 (PMC10945734; doi:10.7554/eLife.92916)
Supplement: Figure 6—source data 2. [file elife-92916-fig6-data2.xlsx]

## Sheet: Fig 6Bi
Annotated AUG-uORF mRNAs (N=61)					Annotatd NCC-uORF mRNAs (N=253)
	log2ΔTE					log2ΔTE
gene	WT+SM/WT_1.41	eIF2AΔ/WT	eIF2AΔ+SM/WT+SM		gene	WT+SM/WT	eIF2AΔ/WT	eIF2AΔ+SM/WT+SM
YPL255W	0.503051	0.199511	0.100581		YKL140W	0.501473	-0.120414	0.0134288
YCR045W-A	0.524144	-0.217346	-1.05378		YDR054C	0.501497	-0.115726	-0.171968
YNL066W	0.537818	-0.230271	0.0174936		YOR283W	0.503326	0.0906176	0.195596
YOL018C	0.541565	0.0585224	-0.545231		YBR282W	0.505412	-0.0672529	-0.660331
YGL191W	0.558708	0.0353259	-0.068209		YPR137W	0.506429	0.289022	-0.461122
YEL006W	0.561255	0.223986	0.00352878		YDR295C	0.507839	-0.0688551	0.171425
YNL156C	0.588817	-0.036047	-0.0344987		YLR256W	0.509771	0.324027	-0.0503308
YLL027W	0.589048	-0.158614	-0.089561		YGL056C	0.514973	0.336172	0.138551
YKL053C-A	0.599521	-0.189889	-0.682827		YBL099W	0.516351	-0.19011	0.113267
YHL010C	0.606073	0.128423	-0.257562		YNL068C	0.517251	0.118699	-0.261282
YHR114W	0.630836	0.335921	-0.180033		YDR505C	0.5176	-0.0856716	-0.222254
YOL036W	0.65408	0.013628	-0.561771		YLR440C	0.517773	0.0822739	-0.0211664
YLR021W	0.660182	0.204187	0.0575654		YFR050C	0.518631	-0.0606754	-0.0635149
YOL043C	0.710583	-0.332937	-0.396555		YGL018C	0.519702	-0.159164	-0.212081
YML043C	0.718065	-0.735597	-0.962007		YDR113C	0.52	0.0294184	-0.69029
YDL028C	0.743174	-0.0639928	-0.420844		YCR045W-A	0.524144	-0.217346	-1.05378
YFR048W	0.831285	-0.0435653	-0.110573		YKL077W	0.524175	-0.0256923	0.237076
YGR021W	0.844975	0.378805	-0.0883205		YDR382W	0.525626	-0.0560859	0.356729
YDR308C	0.868688	-0.0288759	-0.373629		YKR014C	0.529621	0.246756	0.0315268
YDR334W	0.911222	0.313512	0.146436		YML006C	0.534206	0.0471332	-0.643823
YPL210C	0.946046	0.0697084	0.0483788		YNL066W	0.537818	-0.230271	0.0174936
YOR380W	0.97821	0.409524	-0.359758		YKL120W	0.540736	0.0511466	-0.0237139
YPL045W	0.993096	0.138181	0.00824353		YOR128C	0.542562	-0.00912802	0.124729
YPR047W	1.04187	0.0777599	0.0219917		YML034W	0.543514	0.184513	-0.299354
YHL002W	1.04273	0.140001	0.00535446		YLR350W	0.545344	-0.00305529	0.208787
YJR134C	1.04454	0.300638	-0.49239		YDR493W	0.548147	0.180574	-0.0566208
YPL148C	1.08258	0.74036	-1.73778		YGR167W	0.548998	0.0814534	-0.553378
YBR114W	1.09454	0.165199	-0.338305		YKL068W	0.54957	-0.0116643	-0.430143
YLR271W	1.09821	0.38218	-0.464922		YBR054W	0.550717	-0.209131	0.131771
YOR363C	1.10865	0.0538326	-0.18929		YMR148W	0.551126	-0.378783	0.24531
YBR298C	1.14224	-0.621639	1.28904		YGR130C	0.55259	0.0532304	-0.486275
YFL026W	1.14861	1.22971	-0.00352301		YNL076W	0.555085	0.282776	-0.233033
YBR131W	1.17467	0.283967	-0.117866		YBR200W	0.556057	0.0442938	-0.0234686
YPL164C	1.20443	0.432084	-0.636015		YNL231C	0.556716	0.0369578	-0.253227
YOR193W	1.21343	-0.522687	-0.352776		YKL054C	0.556909	0.197756	-0.285636
YLR333C	1.31589	0.0357951	0.068096		YGL191W	0.558708	0.0353259	-0.068209
YLR333C	1.31589	0.0357951	0.068096		YDR343C	0.564344	-0.0279121	0.297301
YKR069W	1.3465	-0.301062	-0.652729		YDR528W	0.57035	0.182089	-0.114024
YKR069W	1.3465	-0.301062	-0.652729		YNL161W	0.570372	-0.0676208	-0.370764
YKR069W	1.3465	-0.301062	-0.652729		YKL112W	0.571793	0.240773	-0.218923
YPL146C	1.35912	0.389702	-0.469747		YGR247W	0.573186	-0.419381	0.43137
YML068W	1.49759	-0.5019	0.0181137		YDR328C	0.574062	-0.11473	-0.193569
YKR050W	1.50018	-1.47253	0.575997		YDL110C	0.574141	-0.191329	0.0294804
YMR097C	1.5303	0.789994	-0.044593		YNL151C	0.579694	0.431114	-0.412853
YLR152C	1.56557	-0.646881	0.0091		YGR189C	0.58035	-0.00858593	0.341188
YLR152C	1.56557	-0.646881	0.0091		YJL085W	0.582232	0.587003	-0.0877266
YHR210C	1.58061	0.535589	-0.451944		YHR021C	0.588305	-0.26594	0.0108238
YAL034C	1.7113	-0.18163	0.709638		YNL156C	0.588817	-0.036047	-0.0344987
YAR023C	1.72039	3.61066	1.10034		YLL027W	0.589048	-0.158614	-0.089561
YGL158W	1.72849	0.953844	-1.10075		YJL110C	0.591042	0.121745	-0.599593
YDR314C	1.78303	-0.129924	0.0931038		YNL267W	0.592645	0.086701	-0.120984
YOR180C	2.12056	-2.02096	-1.2406		YOR030W	0.598175	-0.123716	-0.0462846
YIL059C	2.27815	-1.48405	-0.0809507		YKL053C-A	0.599521	-0.189889	-0.682827
YPL034W	2.66687	1.37712	-1.19899		YLR254C	0.599716	-0.105512	-0.516426
YGR122C-A	2.87011	0.013789	-1.15121		YOL155C	0.600849	-0.0134563	0.319411
YDR242W	2.89149	0.632491	-0.263934		YLR345W	0.603082	0.0212642	-0.204793
YER186C	3.69831	-0.0713995	0.303658		YPL212C	0.606018	-0.31372	0.0267947
YJL106W	4.14239	-0.604403	0.16791		YPL273W	0.607535	-0.14624	0.133019
YEL023C	4.26166	-0.374866	-0.130008		YLR199C	0.611015	0.105562	0.167855
YEL023C	4.26166	-0.374866	-0.130008		YER080W	0.614672	0.174787	-0.0377031
YLR263W	4.31109	2.33607	-0.72766		YDR006C	0.617436	-0.0474083	-0.210015
					YKL192C	0.617578	-0.0120737	0.0788979
					YGL030W	0.620867	-0.270764	-0.132833
					YPL042C	0.622857	-0.214871	0.266526
					YBR049C	0.623203	0.19057	-0.397935
					YDL025C	0.623802	-0.138704	-0.29407
					YHR092C	0.628437	-0.0130869	0.203235
					YJL138C	0.631949	0.0139103	0.350533
					YIL126W	0.634281	0.30354	-0.491005
					YNL070W	0.634997	-0.279004	-0.239355
					YLR314C	0.635856	0.382997	-0.367331
					YPR073C	0.638987	0.363711	-0.144657
					YMR083W	0.63908	0.0925017	0.254292
					YKR026C	0.640991	0.162498	0.195915
					YOR153W	0.641203	-0.0894627	0.242613
					YDR145W	0.647356	-0.1234	-0.792772
					YLR277C	0.648141	0.155144	0.111666
					YBL045C	0.648253	0.0416242	0.26419
					YKL041W	0.649447	-0.0259666	0.147524
					YPL232W	0.651466	0.0735941	-0.161183
					YCR088W	0.651959	0.126396	-0.0791335
					YGR053C	0.65256	-0.472466	-0.373551
					YPL020C	0.654079	0.167985	0.321186
					YOL036W	0.65408	0.013628	-0.561771
					YNL113W	0.654266	0.100404	-0.043232
					YMR145C	0.656706	-0.0576938	0.0365081
					YPR165W	0.660493	0.0250606	0.226514
					YDR363W	0.661145	-0.397178	-0.355796
					YDR225W	0.661184	-0.173571	0.235178
					YKR001C	0.663998	-0.00225659	0.00126521
					YKL164C	0.66863	0.0228184	0.21971
					YDR071C	0.670229	-0.00524649	-0.0300325
					YDR430C	0.671637	0.28229	0.119314
					YIL118W	0.67921	0.181423	-0.202004
					YGL049C	0.679893	0.186491	-0.880246
					YBR104W	0.683162	-0.0414507	-0.0413155
					YGR109C	0.687946	0.448308	0.581416
					YOR156C	0.690567	-0.114941	0.063448
					YNL289W	0.690961	0.235387	0.150188
					YMR027W	0.693699	0.0905572	0.200126
					YOL045W	0.712839	0.0643296	-0.482136
					YPL141C	0.715369	0.186559	-0.368007
					YFL038C	0.715405	0.0852579	-0.119705
					YGL035C	0.721198	0.273338	-0.153497
					YDR077W	0.721984	0.0877616	0.195391
					YOR117W	0.734029	0.0992987	-0.0918227
					YIL105C	0.734094	0.208457	-0.49148
					YDL028C	0.743174	-0.0639928	-0.420844
					YPR020W	0.744083	-0.197687	0.144539
					YGR173W	0.744487	0.130699	-0.0496231
					YLL021W	0.748025	0.223661	-0.49148
					YML053C	0.750481	-0.0629071	-0.464117
					YDR052C	0.753345	0.230667	-1.54572
					YER064C	0.75598	0.00553765	-0.111866
					YLR327C	0.757722	-0.0507303	0.610765
					YKL056C	0.758771	-0.0612849	0.192736
					YJR007W	0.761795	0.0788114	0.0375602
					YOR267C	0.765954	0.258886	-0.0298533
					YGL044C	0.772437	0.20179	-0.386715
					YMR108W	0.773047	-0.15541	-0.133375
					YKL138C	0.775919	0.352968	0.359999
					YOR157C	0.780353	0.16426	0.0639252
					YGL028C	0.785049	0.00403793	0.117379
					YPL260W	0.785265	0.0432886	-0.0307663
					YPR149W	0.794466	-0.199915	0.0926098
					YER048C	0.79585	0.0661992	-0.163611
					YPL037C	0.802974	0.00276397	-0.10981
					YBR083W	0.811622	0.265065	-0.236981
					YHR004C	0.812479	0.208733	-0.214782
					YLR293C	0.814984	0.0491321	0.499279
					YLR109W	0.817017	0.182056	0.593417
					YGR169C-A	0.824764	0.957103	-0.35645
					YMR198W	0.825657	-0.158198	-0.984318
					YPL135W	0.830344	-0.398387	0.0674702
					YLR337C	0.831028	0.151142	-0.584038
					YDR086C	0.831745	-0.00609857	-0.254177
					YMR031C	0.835164	0.0700403	-0.314866
					YOR065W	0.843602	0.129395	-0.0480513
					YDL014W	0.85218	0.0976454	-0.306524
					YMR230W	0.85258	0.0402405	0.0146871
					YEL050C	0.852853	-0.187736	0.18919
					YHL034C	0.859149	0.142175	-0.247139
					YIL116W	0.862031	-0.315584	0.0589452
					YKL009W	0.866076	0.296073	0.0319266
					YGR078C	0.868697	-0.0240663	0.00415706
					YBR085C-A	0.86891	-0.157507	0.390945
					YER048W-A	0.869943	-0.0460079	0.326973
					YIL008W	0.871305	-0.234316	-0.347657
					YLR025W	0.872554	0.16745	-0.30375
					YJR116W	0.874378	0.0829875	0.0352029
					YPR035W	0.87502	0.284607	0.196882
					YGR279C	0.881586	-0.222918	0.214506
					YGR158C	0.884579	0.00461393	-0.0980228
					YKL161C	0.888253	0.512394	-1.35299
					YMR125W	0.902746	0.207348	0.16665
					YPR145W	0.903095	0.0509983	0.177644
					YGR183C	0.905379	-0.05358	0.126493
					YML118W	0.907109	-1.4769	0.315641
					YDR178W	0.908766	-0.358794	-0.183618
					YDL004W	0.914386	-0.0865539	-0.163559
					YER130C	0.919881	0.00463802	0.0241108
					YGR086C	0.920329	0.103578	0.216648
					YDR380W	0.927772	-1.13951	0.362473
					YBR154C	0.929934	0.00770818	-0.0870261
					YMR183C	0.931561	0.0509733	-0.330051
					YDL135C	0.933568	0.0932325	-0.0404286
					YBR194W	0.936024	0.0388196	-0.08115
					YER075C	0.937371	-0.101934	-0.11493
					YNL145W	0.945908	0.742508	-0.340813
					YBR164C	0.948077	0.0931789	-0.321386
					YNL091W	0.948623	0.227605	-0.328368
					YJL159W	0.958621	0.0946078	0.262965
					YPL250C	0.960423	-1.15938	0.535194
					YOR042W	0.965391	0.126314	-0.0852621
					YPL228W	0.972557	0.23272	-0.178227
					YNL268W	0.972926	0.0381654	0.162833
					YKL063C	0.973405	0.0232147	-0.335278
					YOR194C	0.98564	0.214863	-0.428026
					YDR171W	0.992871	0.184278	0.0962356
					YPR008W	0.99385	-0.0122079	-0.266351
					YOR247W	0.998285	-0.410035	0.0790847
					YGR105W	0.99875	-0.00160589	-0.282736
					YPL089C	1.0013	0.26703	-0.481461
					YPL078C	1.00664	-0.0315514	-0.128494
					YDL191W	1.01529	0.111462	-0.163914
					YEL012W	1.01894	-0.273373	-0.609709
					YML108W	1.02122	-0.181872	-0.206904
					YDL136W	1.0253	0.120008	-0.172822
					YER012W	1.02729	-0.000877158	0.0238847
					YKR045C	1.02782	0.856136	0.307621
					YFR031C-A	1.03897	-0.198726	-0.00525672
					YLL009C	1.04731	0.326704	0.308132
					YOR232W	1.05813	0.0610427	0.0674312
					YDR224C	1.06298	-0.0807009	0.159404
					YLR449W	1.07232	0.235868	0.0127561
					YIL069C	1.08344	-0.202491	-0.116744
					YBL026W	1.08576	0.276161	0.559762
					YPR112C	1.09618	0.0763342	-0.302802
					YLR271W	1.09821	0.38218	-0.464922
					YOL077W-A	1.09822	0.147755	0.611679
					YJL020C	1.10801	0.222004	-0.464043
					YGR209C	1.10986	-0.230928	0.125479
					YHR162W	1.11169	-0.229649	0.209056
					YOR216C	1.11471	0.188107	-0.226205
					YFR049W	1.11682	0.192816	-0.130836
					YMR005W	1.133	0.192929	-0.471002
					YHR152W	1.13678	0.142504	-0.484225
					YOR047C	1.13719	-0.151527	-0.170778
					YGL029W	1.13819	-0.313976	-0.290181
					YER159C	1.14957	-0.0959739	-0.379107
					YDR227W	1.17392	-0.252721	-0.730556
					YGL244W	1.17502	0.190288	-0.197833
					YKR042W	1.17882	0.0842402	-0.0383335
					YHR005C	1.18319	0.239511	-0.0628569
					YKR057W	1.19277	-0.126386	-0.0847066
					YHR097C	1.198	0.0676862	0.0632316
					YOR091W	1.22135	0.157156	-0.244922
					YPL179W	1.23224	0.218673	0.128649
					YLR260W	1.25867	0.18279	0.0675471
					YKR016W	1.26051	0.292199	-0.0411124
					YPR107C	1.26218	0.194922	0.034358
					YDR524C-B	1.28725	-0.331312	0.169755
					YLR333C	1.31589	0.0357951	0.068096
					YLR340W	1.32626	-0.0873965	0.452905
					YJL165C	1.33428	-0.0549474	-0.311576
					YNL300W	1.33776	0.317219	0.568083
					YKR069W	1.3465	-0.301062	-0.652729
					YNL036W	1.34745	0.560351	0.199326
					YLR223C	1.35057	0.228859	-0.454303
					YER002W	1.35816	0.190627	-0.544144
					YEL026W	1.38147	-0.197076	0.102099
					YLR441C	1.39008	0.00426945	-0.00425901
					YDL150W	1.42566	0.0409206	-0.35095
					YER126C	1.4576	0.0824017	-0.293151
					YPR036W-A	1.46275	-0.319013	-0.144313
					YOL109W	1.47572	0.216239	-0.0724043
					YOL113W	1.49325	0.338039	-0.0218513
					YNL233W	1.49441	0.189586	-0.385949
					YKR050W	1.50018	-1.47253	0.575997
					YMR070W	1.50536	0.104211	0.00809514
					YMR097C	1.5303	0.789994	-0.044593
					YLR152C	1.56557	-0.646881	0.0091
					YGR156W	1.60878	0.151112	-1.02223
					YMR122W-A	1.65531	-0.114024	-0.0492006
					YIL050W	1.67172	0.0180176	0.24623
					YAL034C	1.7113	-0.18163	0.709638
					YAR023C	1.72039	3.61066	1.10034
					YGL133W	1.83816	0.210748	-0.0692713
					YER065C	2.4693	-0.307124	-0.428167
					YPL034W	2.66687	1.37712	-1.19899
					YDR242W	2.89149	0.632491	-0.263934
					YEL023C	4.26166	-0.374866	-0.130008
					YEL009C	5.3137	-0.330927	-0.285443

## Sheet: Fig 6Bii
	Conserved AUG-uORF mRNAs (N=82)					Conserved NCC-uORF mRNAs (N=96)
gene	WT+SM/WT	eIF2AΔ/WT	eIF2AΔ+SM/WT+SM		gene	WT+SM/WT	eIF2AΔ/WT	eIF2AΔ+SM/WT+SM
YIL007C	0.508177	-0.100337	0.111665		YLR256W	0.509771	0.324027	-0.0503308
YBL064C	0.516593	0.00531077	0.00807496		YPL235W	0.514414	0.015938	-0.192148
YOL038W	0.524038	0.0081288	-0.012951		YBL099W	0.516351	-0.19011	0.113267
YCR045W-A	0.524144	-0.217346	-1.05378		YDR505C	0.5176	-0.0856716	-0.222254
YPR021C	0.524328	0.0391726	-0.130214		YCR045W-A	0.524144	-0.217346	-1.05378
YML006C	0.534206	0.0471332	-0.643823		YDR382W	0.525626	-0.0560859	0.356729
YAL002W	0.537278	0.280521	-0.141982		YKL101W	0.537231	0.119135	-0.447005
YKL120W	0.540736	0.0511466	-0.0237139		YOR130C	0.537454	0.162725	0.340656
YOL018C	0.541565	0.0585224	-0.545231		YPL110C	0.542666	0.174348	-0.148866
YDR103W	0.544017	0.0781484	-0.0268952		YMR148W	0.551126	-0.378783	0.24531
YOR162C	0.552446	0.0127423	0.1232		YBL002W	0.554998	-0.122096	0.0997099
YBL002W	0.554998	-0.122096	0.0997099		YNL076W	0.555085	0.282776	-0.233033
YNL076W	0.555085	0.282776	-0.233033		YNL231C	0.556716	0.0369578	-0.253227
YGL191W	0.558708	0.0353259	-0.068209		YKL054C	0.556909	0.197756	-0.285636
YEL006W	0.561255	0.223986	0.00352878		YHR165C	0.56419	0.089656	-0.171396
YLR330W	0.567123	0.0754147	-0.762384		YNL161W	0.570372	-0.0676208	-0.370764
YNL156C	0.588817	-0.036047	-0.0344987		YGR247W	0.573186	-0.419381	0.43137
YLL027W	0.589048	-0.158614	-0.089561		YGR189C	0.58035	-0.00858593	0.341188
YOR030W	0.598175	-0.123716	-0.0462846		YJL085W	0.582232	0.587003	-0.0877266
YBR295W	0.612088	-0.656633	-0.255243		YHR021C	0.588305	-0.26594	0.0108238
YHR114W	0.630836	0.335921	-0.180033		YNL156C	0.588817	-0.036047	-0.0344987
YKL040C	0.637037	0.359534	0.0065198		YKL053C-A	0.599521	-0.189889	-0.682827
YPR194C	0.638968	-0.0978007	-0.666047		YPL202C	0.605813	-0.247968	0.108503
YPR072W	0.641196	0.226811	-0.497102		YDR219C	0.632116	0.0436925	-0.126838
YKL041W	0.649447	-0.0259666	0.147524		YMR001C	0.632469	0.0638232	-0.350886
YMR145C	0.656706	-0.0576938	0.0365081		YOR153W	0.641203	-0.0894627	0.242613
YLR021W	0.660182	0.204187	0.0575654		YOR233W	0.644504	0.0283185	-0.128072
YGR065C	0.687059	-0.289775	0.313727		YPL016W	0.645324	-0.128074	-0.488841
YDL138W	0.696435	-0.0411785	0.258192		YBL045C	0.648253	0.0416242	0.26419
YJL156C	0.706349	-0.32454	-0.139631		YOL036W	0.65408	0.013628	-0.561771
YKL198C	0.741816	0.266672	0.174333		YMR145C	0.656706	-0.0576938	0.0365081
YDL028C	0.743174	-0.0639928	-0.420844		YPR165W	0.660493	0.0250606	0.226514
YIL084C	0.744119	0.0633662	-0.0715648		YDR225W	0.661184	-0.173571	0.235178
YDR052C	0.753345	0.230667	-1.54572		YKL164C	0.66863	0.0228184	0.21971
YGL028C	0.785049	0.00403793	0.117379		YDR071C	0.670229	-0.00524649	-0.0300325
YKL161C	0.888253	0.512394	-1.35299		YLR048W	0.679812	-0.174129	0.27279
YDR334W	0.911222	0.313512	0.146436		YPR103W	0.685894	0.116658	0.388649
YBL009W	0.922405	0.0417371	-0.257836		YNL289W	0.690961	0.235387	0.150188
YKR091W	0.924523	-0.427761	-0.297322		YFL038C	0.715405	0.0852579	-0.119705
YDR085C	0.926739	0.623787	-0.0224601		YDR077W	0.721984	0.0877616	0.195391
YLR453C	0.937366	0.128183	0.163155		YOR117W	0.734029	0.0992987	-0.0918227
YOR303W	0.93813	-0.631645	0.112869		YDL028C	0.743174	-0.0639928	-0.420844
YMR271C	0.961886	0.0414681	-0.256977		YDR143C	0.758998	0.271651	0.0449823
YMR239C	0.965469	0.0110439	-0.511655		YJR007W	0.761795	0.0788114	0.0375602
YPL045W	0.993096	0.138181	0.00824353		YOR267C	0.765954	0.258886	-0.0298533
YML108W	1.02122	-0.181872	-0.206904		YLR425W	0.768514	0.144062	0.192666
YMR255W	1.03986	0.108974	-0.575125		YGL044C	0.772437	0.20179	-0.386715
YKR022C	1.04346	0.112013	-0.579922		YMR108W	0.773047	-0.15541	-0.133375
YJR134C	1.04454	0.300638	-0.49239		YOL081W	0.775972	0.17906	-0.103053
YKL061W	1.07586	-0.100621	-0.102181		YGL028C	0.785049	0.00403793	0.117379
YPL148C	1.08258	0.74036	-1.73778		YPL260W	0.785265	0.0432886	-0.0307663
YLR271W	1.09821	0.38218	-0.464922		YPR149W	0.794466	-0.199915	0.0926098
YLR126C	1.12826	0.3132	0.0754641		YPL239W	0.809248	-0.154291	-0.717626
YER159C	1.14957	-0.0959739	-0.379107		YDR086C	0.831745	-0.00609857	-0.254177
YBR213W	1.17051	0.322601	-0.225715		YKL032C	0.847391	0.142248	-0.615699
YGL096W	1.20088	0.424586	0.380213		YBL085W	0.850496	0.180745	-0.319383
YPL164C	1.20443	0.432084	-0.636015		YDL014W	0.85218	0.0976454	-0.306524
YPR167C	1.26535	-0.262025	-0.740095		YHL034C	0.859149	0.142175	-0.247139
YPR018W	1.32511	0.152109	-0.628152		YPR035W	0.87502	0.284607	0.196882
YNL036W	1.34745	0.560351	0.199326		YER055C	0.890064	-0.0664575	0.241401
YPL146C	1.35912	0.389702	-0.469747		YDR178W	0.908766	-0.358794	-0.183618
YBL029C-A	1.47994	0.11732	-0.045395		YGR086C	0.920329	0.103578	0.216648
YML068W	1.49759	-0.5019	0.0181137		YDR380W	0.927772	-1.13951	0.362473
YNL147W	1.5156	0.0183455	-0.297137		YIL052C	0.929858	-0.0691312	-0.0534897
YLR152C	1.56557	-0.646881	0.0091		YBR154C	0.929934	0.00770818	-0.0870261
YJL179W	1.5656	0.0195023	0.137223		YPL004C	0.930445	0.00598773	0.245534
YFR027W	1.56879	0.00752327	-0.592589		YJL159W	0.958621	0.0946078	0.262965
YIL050W	1.67172	0.0180176	0.24623		YPL228W	0.972557	0.23272	-0.178227
YLR313C	1.69274	0.295282	-0.666942		YKL063C	0.973405	0.0232147	-0.335278
YAR023C	1.72039	3.61066	1.10034		YPR008W	0.99385	-0.0122079	-0.266351
YKL165C-A	1.85686	0.973349	1.0007		YOR247W	0.998285	-0.410035	0.0790847
YHR011W	1.98166	0.536572	-0.243229		YPL089C	1.0013	0.26703	-0.481461
YJR154W	1.98949	-0.757977	-0.396693		YOR382W	1.00867	-0.814143	0.279685
YOR180C	2.12056	-2.02096	-1.2406		YDL136W	1.0253	0.120008	-0.172822
YDR366C	2.15833	1.12153	-2.24994		YML116W	1.03152	-0.159925	0.348068
YIL059C	2.27815	-1.48405	-0.0809507		YOR232W	1.05813	0.0610427	0.0674312
YLR046C	2.60212	1.29571	0.669006		YDR276C	1.075	-0.288825	-0.374189
YPL034W	2.66687	1.37712	-1.19899		YDL130W	1.09851	-0.127638	-0.136671
YDR242W	2.89149	0.632491	-0.263934		YGR209C	1.10986	-0.230928	0.125479
YER186C	3.69831	-0.0713995	0.303658		YHR162W	1.11169	-0.229649	0.209056
YJL106W	4.14239	-0.604403	0.16791		YFR049W	1.11682	0.192816	-0.130836
YEL009C	5.3137	-0.330927	-0.285443		YER159C	1.14957	-0.0959739	-0.379107
					YKR042W	1.17882	0.0842402	-0.0383335
					YBR182C	1.21054	0.0938905	0.213033
					YPL179W	1.23224	0.218673	0.128649
					YLR340W	1.32626	-0.0873965	0.452905
					YLR223C	1.35057	0.228859	-0.454303
					YEL026W	1.38147	-0.197076	0.102099
					YPR036W-A	1.46275	-0.319013	-0.144313
					YOL109W	1.47572	0.216239	-0.0724043
					YHR210C	1.58061	0.535589	-0.451944
					YML071C	1.65137	0.26746	-0.230185
					YGL133W	1.83816	0.210748	-0.0692713
					YPL158C	2.04662	0.161848	-0.0317932
					YJL106W	4.14239	-0.604403	0.16791
					YEL009C	5.3137	-0.330927	-0.285443

## Sheet: Fig 6Biii
Negative AUG-uORF mRNAs (N=87)	WT+SM/WT	eIF2AΔ/WT	eIF2AΔ+SM/WT+SM
YLR317W	1.21845	-0.999467	-2.22859
YIR019C	4.35592	-1.05038	-1.7422
YMR151W	1.4325	1.42686	-1.28776
YOR031W	0.856314	-0.0247946	-1.22643
YDR003W-A	1.43536	0.327234	-1.1355
YDL039C	1.38657	-2.33842	-1.1141
YFL027C	0.781912	-0.445133	-1.03931
YKL082C	1.21513	0.318005	-1.03292
YBR063C	4.3305	3.2708	-0.854482
YIR021W	0.808417	0.129075	-0.726292
YKL050C	2.54188	-0.177639	-0.717766
YDR163W	0.608866	0.438183	-0.690279
YMR094W	0.629365	0.431849	-0.685185
YKL053C-A	0.599521	-0.189889	-0.682827
YLR313C	1.69274	0.295282	-0.666942
YMR114C	0.877216	0.196519	-0.666647
YPL164C	1.20443	0.432084	-0.636015
YFR027W	1.56879	0.00752327	-0.592589
YKR022C	1.04346	0.112013	-0.579922
YBR152W	0.937627	0.244462	-0.572539
YLR408C	0.781397	0.13435	-0.457221
YHR060W	1.27632	0.271325	-0.38066
YGR053C	0.65256	-0.472466	-0.373551
YOR193W	1.21343	-0.522687	-0.352776
YBR114W	1.09454	0.165199	-0.338305
YBR108W	0.572737	0.235175	-0.325917
YOR305W	0.850247	0.333142	-0.325804
YDR242W	2.89149	0.632491	-0.263934
YBL009W	0.922405	0.0417371	-0.257836
YHL010C	0.606073	0.128423	-0.257562
YPL167C	1.7311	1.3006	-0.257145
YBR295W	0.612088	-0.656633	-0.255243
YJR030C	0.714447	0.0290564	-0.255033
YMR112C	1.06703	-0.16314	-0.24371
YBR255W	1.24637	0.52448	-0.240457
YIR003W	0.982205	0.19647	-0.230973
YDR299W	1.35086	0.188978	-0.226527
YBR213W	1.17051	0.322601	-0.225715
YPL064C	1.43439	0.0117166	-0.215432
YHR114W	0.630836	0.335921	-0.180033
YDR306C	1.30639	0.00597163	-0.165276
YDR318W	0.690205	0.10859	-0.159836
YOR295W	0.619514	0.436109	-0.144101
YDR423C	1.36089	0.357739	-0.134336
YDL200C	1.38729	0.543573	-0.125659
YBL018C	1.12556	0.319539	-0.112964
YER028C	0.688483	-0.271966	-0.109184
YDR473C	0.979719	0.421084	-0.096995
YER162C	1.31245	0.317412	-0.0845219
YPL209C	0.962975	0.702649	-0.0771653
YHR153C	0.823057	0.128257	-0.0542475
YOR030W	0.598175	-0.123716	-0.0462846
YJR130C	1.50686	-0.0527382	-0.0398986
YLR233C	0.906358	0.714172	-0.0339968
YKL120W	0.540736	0.0511466	-0.0237139
YPL242C	0.787241	0.103869	-0.015312
YMR197C	0.818485	0.185436	-0.0144112
YDR305C	1.15969	-0.0588864	-0.0129665
YKR021W	0.74935	-0.081141	-0.0117941
YMR293C	0.692073	0.0264053	0.00607142
YML009C	0.963541	-0.305587	0.00931777
YOL083W	0.674323	-0.00296445	0.0102428
YML068W	1.49759	-0.5019	0.0181137
YML025C	1.12454	0.213457	0.0254373
YIL159W	1.3774	0.360587	0.0261353
YNR056C	2.40938	-2.21829	0.0290857
YCR032W	0.583534	0.394981	0.0499625
YDR277C	0.527945	-0.26194	0.0625726
YLR126C	1.12826	0.3132	0.0754641
YKL186C	1.05064	-0.0533345	0.0796096
YPL255W	0.503051	0.199511	0.100581
YBR239C	0.939987	0.419197	0.128757
YIL154C	0.953808	0.156085	0.140064
YOR115C	0.550032	0.323194	0.143863
YPL268W	0.582036	0.648483	0.164918
YKR089C	0.630142	0.099056	0.165138
YKL198C	0.741816	0.266672	0.174333
YPL175W	0.74307	-0.226658	0.220088
YOL140W	0.968026	-0.491874	0.232049
YDL138W	0.696435	-0.0411785	0.258192
YML118W	0.907109	-1.4769	0.315641
YGR221C	0.804213	0.673565	0.605737
YHR211W	2.63805	2.36449	0.750754
YCR107W	2.90253	-0.105859	0.955556
YKL165C-A	1.85686	0.973349	1.0007
YDL169C	0.655004	0.0416173	1.18209
YPR054W	1.38003	0.0936923	1.7761
