# Supplementary material for: Yeast eIF2A has a minimal role in translation initiation and uORF-mediated translational control in vivo
Source: eLife. 2024 Jan 24;12:RP92916. doi: 10.7554/eLife.92916 (PMC10945734; doi:10.7554/eLife.92916)
Supplement: Figure 6—source data 7. [file elife-92916-fig6-data7.xlsx]

## Sheet: Sheet1
uorf_name	Chromosome location	Distance_to_main_AUG	Distance_from_5UTR_start	start_codon	Gene name
chrVII:729717-729675	chrVII:729717-729675	4	43	ACG	YGR119C
chrXV:737852-737846	chrXV:737852-737846	120	22	ACG	YOR209C
chrXIV:456529-oORF	chrXIV:456529-oORF	NA	128	ACG	YNL090W
chrXIV:365766-oORF	chrXIV:365766-oORF	NA	47	ACG	YNL139C
chrIV:1420281-1420254	chrIV:1420281-1420254	4	24	ACG	YDR481C
chrII:675190-675166	chrII:675190-675166	32	2	ACG	YBR227C
chrXII:368171-oORF	chrXII:368171-oORF	NA	13	ACG	YLR108C
chrVII:913264-913237	chrVII:913264-913237	10	12	ACG	YGR209C
chrII:288020-287978	chrII:288020-287978	53	49	ACG	YBR023C
chrIV:589423-589411	chrIV:589423-589411	9	42	ACG	YDR071C
chrX:207854-oORF	chrX:207854-oORF	NA	29	ACG	YJL111W
chrIV:352853-352859	chrIV:352853-352859	17	92	ACG	YDL056W
chrXIII:439156-439162	chrXIII:439156-439162	45	18	ACG	YMR086W
chrX:436769-436784	chrX:436769-436784	17	24	ACG	YJR001W
chrXVI:506341-506314	chrXVI:506341-506314	2	102	ACG	YPL023C
chrXVI:526909-oORF	chrXVI:526909-oORF	NA	30	ACG	YPL015C
chrII:451987-451972	chrII:451987-451972	3	22	AUA	YBR105C
chrII:501580-501529	chrII:501580-501529	87	14	AUA	YBR132C
chrII:536541-536565	chrII:536541-536565	9	101	AUA	YBR147W
chrXIV:57668-57578	chrXIV:57668-57578	5	68	AUA	YNL307C
chrX:425045-425084	chrX:425045-425084	72	33	AUA	YJL005W
chrXVI:429910-oORF	chrXVI:429910-oORF	NA	96	AUA	YPL063W
chrXIII:70601-oORF	chrXIII:70601-oORF	NA	38	AUA	YML100W
chrIV:1234194-1234215	chrIV:1234194-1234215	2	82	AUA	YDR380W
chrXIV:545235-545250	chrXIV:545235-545250	17	58	AUA	YNL044W
chrXIII:334768-oORF	chrXIII:334768-oORF	NA	49	AUA	YMR031C
chrXV:572866-oORF	chrXV:572866-oORF	NA	40	AUA	YOR131C
chrXVI:305280-305295	chrXVI:305280-305295	2	54	AUA	YPL129W
chrVIII:429238-429226	chrVIII:429238-429226	48	32	AUA	YHR164C
chrIV:1369740-1369755	chrIV:1369740-1369755	34	65	AUA	YDR457W
chrVII:605573-605558	chrVII:605573-605558	57	1	AUA	YGR057C
chrIX:342513-342522	chrIX:342513-342522	13	40	AUA	YIL008W
chrIV:142003-142048	chrIV:142003-142048	48	34	AUA	YDL176W
chrVI:224816-224786	chrVI:224816-224786	17	59	AUA	YFR033C
chrVIII:81639-oORF	chrVIII:81639-oORF	NA	77	AUA	YHL011C
chrIV:461315-461249	chrIV:461315-461249	2	38	AUA	YDR006C
chrVII:634120-634111	chrVII:634120-634111	48	8	AUA	YGR071C
chrVIII:417518-417539	chrVIII:417518-417539	9	35	AUA	YHR159W
chrVII:888859-oORF	chrVII:888859-oORF	NA	98	AUA	YGR195W
chrX:129006-128976	chrX:129006-128976	24	2	AUA	YJL156C
chrXVI:425892-425862	chrXVI:425892-425862	15	12	AUA	YPL067C
chrX:521644-521638	chrX:521644-521638	36	97	AUA	YJR045C
chrIX:113733-113739	chrIX:113733-113739	66	12	AUC	YIL128W
chrII:336890-336863	chrII:336890-336863	45	30	AUC	YBR049C
chrXII:954163-oORF	chrXII:954163-oORF	NA	81	AUC	YLR414C
chrII:773895-773919	chrII:773895-773919	2	50	AUC	YBR285W
chrXIII:291085-291112	chrXIII:291085-291112	21	80	AUC	YMR012W
chrVII:452350-oORF	chrVII:452350-oORF	NA	12	AUC	YGL022W
chrVI:249908-249878	chrVI:249908-249878	12	11	AUC	YFR050C
chrIV:835526-835514	chrIV:835526-835514	22	20	AUC	YDR186C
chrV:84612-84591	chrV:84612-84591	39	85	AUC	YEL036C
chrVII:397641-oORF	chrVII:397641-oORF	NA	75	AUC	YGL056C
chrVIII:207604-207622	chrVIII:207604-207622	31	115	AUC	YHR050W
chrXV:423740-oORF	chrXV:423740-oORF	NA	79	AUG	YOR049C
chrII:620817-620832	chrII:620817-620832	39	1	AUG	YBR200W
chrXII:73376-73397	chrXII:73376-73397	11	7	AUG	YLL033W
chrIV:958359-oORF	chrIV:958359-oORF	NA	38	AUG	YDR248C
chrI:158931-oORF	chrI:158931-oORF	NA	68	AUG	YAR008W
chrXII:248589-248565	chrXII:248589-248565	139	10	AUG	YLR053C
chrI:186744-186756	chrI:186744-186756	79	48	AUG	YAR031W
chrXII:175077-175071	chrXII:175077-175071	89	2	AUG	YLR014C
chrXII:174993-oORF	chrXII:174993-oORF	NA	86	AUG	YLR014C
chrXV:384587-oORF	chrXV:384587-oORF	NA	64	AUG	YOR029W
chrVIII:149184-149202	chrVIII:149184-149202	22	98	AUG	YHR021W-A
chrXII:174996-oORF	chrXII:174996-oORF	NA	83	AUG	YLR014C
chrII:44206-44128	chrII:44206-44128	31	46	AUG	YBL094C
chrXII:487423-487402	chrXII:487423-487402	113	23	AUG	YLR160C
chrXVI:944587-944596	chrXVI:944587-944596	6	128	AUG	YPR204W
chrVIII:77403-77382	chrVIII:77403-77382	68	24	AUG	YHL014C
chrXII:855131-855188	chrXII:855131-855188	10	80	AUG	YLR365W
chrII:338332-338254	chrII:338332-338254	55	4	AUG	YBR050C
chrXVI:558264-558285	chrXVI:558264-558285	99	1	AUG	YPR002W
chrXIV:260188-260092	chrXIV:260188-260092	42	33	AUG	YNL203C
chrVIII:204554-oORF	chrVIII:204554-oORF	NA	97	AUG	YHR048W
chrII:454535-oORF	chrII:454535-oORF	NA	50	AUG	YBR107C
chrX:315040-315064	chrX:315040-315064	110	2	AUG	YJL064W
chrIV:553164-553239	chrIV:553164-553239	14	3	AUG	YDR049W
chrIV:811675-811645	chrIV:811675-811645	13	20	AUG	YDR173C
chrXVI:627831-627852	chrXVI:627831-627852	27	70	AUG	YPR030W
chrII:44170-44128	chrII:44170-44128	31	82	AUG	YBL094C
chrXIII:907694-907676	chrXIII:907694-907676	47	29	AUG	YMR316C-B
chrXVI:271252-271303	chrXVI:271252-271303	6	3	AUG	YPL149W
chrXII:504479-504515	chrXII:504479-504515	75	36	AUG	YLR174W
chrV:503790-oORF	chrV:503790-oORF	NA	31	AUG	YER163C
chrXI:580207-oORF	chrXI:580207-oORF	NA	111	AUG	YKR075W-A
chrVIII:364201-364168	chrVIII:364201-364168	15	56	AUG	YHR129C
chrXVI:355661-355673	chrXVI:355661-355673	26	7	AUG	YPL104W
chrXVI:117062-oORF	chrXVI:117062-oORF	NA	16	AUG	YPL229W
chrV:254419-254401	chrV:254419-254401	14	35	AUG	YER050C
chrX:534022-oORF	chrX:534022-oORF	NA	67	AUG	YJR053W
chrIV:1489997-oORF	chrIV:1489997-oORF	NA	31	AUG	YDR524C-A
chrV:559380-559401	chrV:559380-559401	52	64	AUG	YER185W
chrXIII:253762-253783	chrXIII:253762-253783	64	77	AUG	YML007W
chrVII:605519-605510	chrVII:605519-605510	9	55	AUG	YGR057C
chrXII:922047-922053	chrXII:922047-922053	9	107	AUG	YLR400W
chrVII:217508-oORF	chrVII:217508-oORF	NA	40	AUG	YGL151W
chrXIII:907718-907676	chrXIII:907718-907676	47	5	AUG	YMR316C-B
chrXII:474151-474085	chrXII:474151-474085	28	73	AUG	YLR157C
chrXIV:297685-297676	chrXIV:297685-297676	49	2	AUG	YNL182C
chrIV:1078462-oORF	chrIV:1078462-oORF	NA	28	AUG	YDR308C
chrIII:69937-oORF	chrIII:69937-oORF	NA	67	AUG	YCL029C
chrXVI:360202-oORF	chrXVI:360202-oORF	NA	33	AUG	YPL101W
chrV:7702-7672	chrV:7702-7672	119	24	AUG	YEL073C
chrII:582400-oORF	chrII:582400-oORF	NA	32	AUG	YBR175W
chrIV:326181-oORF	chrIV:326181-oORF	NA	40	AUG	YDL074C
chrVII:343266-oORF	chrVII:343266-oORF	NA	20	AUG	YGL090W
chrVII:124589-124607	chrVII:124589-124607	90	15	AUG	YGL197W
chrVIII:388754-388742	chrVIII:388754-388742	16	4	AUG	YHR144C
chrXVI:690083-oORF	chrXVI:690083-oORF	NA	78	AUG	YPR072W
chrXVI:213997-oORF	chrXVI:213997-oORF	NA	69	AUG	YPL177C
chrXVI:222869-222812	chrXVI:222869-222812	39	73	AUG	YPL174C
chrIX:187693-187675	chrIX:187693-187675	43	4	AUG	YIL094C
chrX:38000-oORF	chrX:38000-oORF	NA	56	AUG	YJL209W
chrIV:1498214-oORF	chrIV:1498214-oORF	NA	33	AUG	YDR531W
chrIV:447620-447581	chrIV:447620-447581	3	43	AUG	YDL002C
chrX:111201-111186	chrX:111201-111186	27	94	AUG	YJL164C
chrIV:104619-104604	chrIV:104619-104604	53	37	AUG	YDL198C
chrXII:454653-454680	chrXII:454653-454680	15	37	AUG	YLR154W-C
chrII:452000-oORF	chrII:452000-oORF	NA	9	AUG	YBR105C
chrXII:455343-455370	chrXII:455343-455370	62	6	AUG	YLR154W-E
chrIX:150019-oORF	chrIX:150019-oORF	NA	2	AUG	YIL114C
chrXI:131079-oORF	chrXI:131079-oORF	NA	82	AUG	YKL169C
chrX:115655-oORF	chrX:115655-oORF	NA	13	AUG	YJL162C
chrIV:1397962-oORF	chrIV:1397962-oORF	NA	59	AUG	YDR467C
chrXV:310194-oORF	chrXV:310194-oORF	NA	0	AUG	YOL009C
chrII:338317-338254	chrII:338317-338254	55	19	AUG	YBR050C
chrX:675877-oORF	chrX:675877-oORF	NA	46	AUG	YJR134C
chrXV:161512-oORF	chrXV:161512-oORF	NA	56	AUG	YOL085W-A
chrIX:55171-55186	chrIX:55171-55186	11	7	AUG	YIL153W
chrIV:1398017-1398008	chrIV:1398017-1398008	99	4	AUG	YDR467C
chrXII:339581-339509	chrXII:339581-339509	36	46	AUG	YLR098C
chrXII:687207-oORF	chrXII:687207-oORF	NA	53	AUG	YLR272C
chrVIII:454143-454227	chrVIII:454143-454227	1	36	AUG	YHR176W
chrXII:339591-339585	chrXII:339591-339585	112	36	AUG	YLR098C
chrXII:455401-oORF	chrXII:455401-oORF	NA	64	AUG	YLR154W-E
chrXIII:167421-167415	chrXIII:167421-167415	107	18	AUG	YML054C
chrXV:310184-310178	chrXV:310184-310178	39	10	AUG	YOL009C
chrXIII:167359-167311	chrXIII:167359-167311	3	80	AUG	YML054C
chrIX:301961-302027	chrIX:301961-302027	72	3	AUG	YIL028W
chrII:730350-oORF	chrII:730350-oORF	NA	51	AUG	YBR259W
chrIV:675726-oORF	chrIV:675726-oORF	NA	81	AUG	YDR109C
chrIX:188990-oORF	chrIX:188990-oORF	NA	3	AUG	YIL092W
chrXIII:749729-749717	chrXIII:749729-749717	40	41	AUG	YMR239C
chrXIV:11369-11378	chrXIV:11369-11378	73	44	AUG	YNL335W
chrXI:445334-445370	chrXI:445334-445370	10	62	AUG	YKR003W
chrXVI:729783-oORF	chrXVI:729783-oORF	NA	31	AUG	YPR100W
chrII:749574-oORF	chrII:749574-oORF	NA	31	AUG	YBR274W
chrXV:792246-oORF	chrXV:792246-oORF	NA	9	AUG	YOR243C
chrXV:377726-oORF	chrXV:377726-oORF	NA	147	AUG	YOR023C
chrXI:445318-445369	chrXI:445318-445369	11	46	AUG	YKR003W
chrX:359684-oORF	chrX:359684-oORF	NA	41	AUG	YJL044C
chrIV:1367478-oORF	chrIV:1367478-oORF	NA	37	AUG	YDR456W
chrXV:939362-oORF	chrXV:939362-oORF	NA	71	AUG	YOR329C
chrIV:829125-oORF	chrIV:829125-oORF	NA	17	AUG	YDR182W-A
chrXIV:529838-529853	chrXIV:529838-529853	88	7	AUG	YNL053W
chrVII:1007361-1007334	chrVII:1007361-1007334	29	54	AUG	YGR257C
chrIV:1397928-oORF	chrIV:1397928-oORF	NA	93	AUG	YDR467C
chrXIII:907673-907664	chrXIII:907673-907664	35	50	AUG	YMR316C-B
chrXII:73380-oORF	chrXII:73380-oORF	NA	11	AUG	YLL033W
chrX:128986-128965	chrX:128986-128965	13	22	AUG	YJL156C
chrIV:610363-610414	chrIV:610363-610414	26	15	AUG	YDR082W
chrXV:198903-198912	chrXV:198903-198912	29	24	AUG	YOL069W
chrXV:446786-446777	chrXV:446786-446777	39	28	AUG	YOR064C
chrXV:533987-534008	chrXV:533987-534008	66	30	AUG	YOR113W
chrVII:392201-392213	chrVII:392201-392213	9	14	AUG	YGL059W
chrVIII:374390-374375	chrVIII:374390-374375	65	41	AUG	YHR135C
chrXIV:449794-449809	chrXIV:449794-449809	58	17	AUG	YNL093W
chrVI:246108-oORF	chrVI:246108-oORF	NA	15	AUG	YFR048W
chrXI:393392-393380	chrXI:393392-393380	7	18	AUG	YKL023C-A
chrXII:1043992-1043998	chrXII:1043992-1043998	-1	134	AUG	YLR454W
chrXV:292117-oORF	chrXV:292117-oORF	NA	25	AUG	YOL018C
chrXI:583550-583583	chrXI:583550-583583	69	5	AUG	YKR077W
chrXIII:836895-oORF	chrXIII:836895-oORF	NA	40	AUG	YMR283C
chrXIV:259558-oORF	chrXIV:259558-oORF	NA	24	AUG	YNL202W
chrXII:620440-620473	chrXII:620440-620473	-1	23	AUG	YLR241W
chrXV:432119-432131	chrXV:432119-432131	54	1	AUG	YOR057W
chrXII:787622-oORF	chrXII:787622-oORF	NA	14	AUG	YLR330W
chrXVI:366757-366739	chrXVI:366757-366739	4	48	AUG	YPL096C-A
chrV:63573-63588	chrV:63573-63588	139	14	AUG	YEL049W
chrXV:516371-oORF	chrXV:516371-oORF	NA	68	AUG	YOR102W
chrXVI:121257-121248	chrXVI:121257-121248	81	48	AUG	YPL227C
chrXII:39494-39473	chrXII:39494-39473	2	47	AUG	YLL051C
chrVII:875129-oORF	chrVII:875129-oORF	NA	33	AUG	YGR188C
chrXII:483731-483665	chrXII:483731-483665	28	8	AUG	YLR158C
chrXII:23096-23081	chrXII:23096-23081	101	39	AUG	YLL059C
chrV:144294-oORF	chrV:144294-oORF	NA	25	AUG	YEL006W
chrXVI:150247-150220	chrXVI:150247-150220	29	0	AUG	YPL214C
chrXVI:934496-934481	chrXVI:934496-934481	20	27	AUG	YPR197C
chrXII:988358-988379	chrXII:988358-988379	48	25	AUG	YLR427W
chrVII:343307-343313	chrVII:343307-343313	5	61	AUG	YGL090W
chrXIII:594849-oORF	chrXIII:594849-oORF	NA	5	AUG	YMR167W
chrXVI:410390-oORF	chrXVI:410390-oORF	NA	94	AUG	YPL076W
chrXIV:507720-oORF	chrXIV:507720-oORF	NA	78	AUG	YNL063W
chrIV:959883-959868	chrIV:959883-959868	66	88	AUG	YDR249C
chrXVI:418480-oORF	chrXVI:418480-oORF	NA	86	AUG	YPL072W
chrII:447389-447365	chrII:447389-447365	42	12	AUG	YBR102C
chrVII:67553-67577	chrVII:67553-67577	20	2	AUG	YGL228W
chrXIV:542933-542942	chrXIV:542933-542942	20	13	AUG	YNL045W
chrI:114243-oORF	chrI:114243-oORF	NA	82	AUG	YAL019W-A
chrXV:638674-638629	chrXV:638674-638629	71	49	AUG	YOR161C
chrXII:1011252-oORF	chrXII:1011252-oORF	NA	49	AUG	YLR436C
chrVIII:374384-374375	chrVIII:374384-374375	65	47	AUG	YHR135C
chrXV:292435-292444	chrXV:292435-292444	84	29	AUG	YOL017W
chrXV:198880-198898	chrXV:198880-198898	43	1	AUG	YOL069W
chrVII:1080242-1080272	chrVII:1080242-1080272	33	89	AUG	YGR294W
chrXII:871988-871964	chrXII:871988-871964	122	30	AUG	YLR374C
chrIX:41778-41811	chrIX:41778-41811	13	8	AUG	YIL159W
chrIV:345019-344965	chrIV:345019-344965	12	47	AUG	YDL059C
chrXIII:325550-325526	chrXIII:325550-325526	91	40	AUG	YMR026C
chrXIV:287878-287911	chrXIV:287878-287911	82	57	AUG	YNL187W
chrXIII:647062-647080	chrXIII:647062-647080	37	25	AUG	YMR192W
chrXVI:674780-674768	chrXVI:674780-674768	68	53	AUG	YPR059C
chrIV:1333995-oORF	chrIV:1333995-oORF	NA	2	AUG	YDR435C
chrXIV:11399-oORF	chrXIV:11399-oORF	NA	74	AUG	YNL335W
chrX:50007-49935	chrX:50007-49935	0	71	AUG	YJL206C
chrXIV:218688-oORF	chrXIV:218688-oORF	NA	62	AUG	YNL230C
chrXVI:425153-425141	chrXVI:425153-425141	45	9	AUG	YPL068C
chrXII:504497-504515	chrXII:504497-504515	75	54	AUG	YLR174W
chrXIII:835105-oORF	chrXIII:835105-oORF	NA	51	AUG	YMR282C
chrIV:699488-oORF	chrIV:699488-oORF	NA	50	AUG	YDR123C
chrXII:534426-534414	chrXII:534426-534414	21	42	AUG	YLR189C
chrII:724449-oORF	chrII:724449-oORF	NA	30	AUG	YBR255W
chrX:352221-oORF	chrX:352221-oORF	NA	2	AUG	YJL047C
chrIV:1092542-oORF	chrIV:1092542-oORF	NA	58	AUG	YDR314C
chrII:259662-259647	chrII:259662-259647	81	7	AUG	YBR012C
chrXIII:251526-oORF	chrXIII:251526-oORF	NA	32	AUG	YML009C
chrXIV:427571-427604	chrXIV:427571-427604	130	7	AUG	YNL103W
chrX:315115-315151	chrX:315115-315151	23	77	AUG	YJL064W
chrIX:301301-301280	chrIX:301301-301280	23	61	AUG	YIL029C
chrXI:339517-339475	chrXI:339517-339475	33	11	AUG	YKL053C-A
chrIV:614011-oORF	chrIV:614011-oORF	NA	63	AUG	YDR084C
chrXVI:480527-oORF	chrXVI:480527-oORF	NA	92	AUG	YPL038W
chrII:368245-368233	chrII:368245-368233	49	33	AUG	YBR063C
chrIV:867539-oORF	chrIV:867539-oORF	NA	72	AUG	YDR207C
chrV:84572-oORF	chrV:84572-oORF	NA	125	AUG	YEL036C
chrIV:258632-258620	chrIV:258632-258620	65	9	AUG	YDL113C
chrVIII:480698-oORF	chrVIII:480698-oORF	NA	87	AUG	YHR186C
chrXI:78725-78674	chrXI:78725-78674	28	4	AUG	YKL194C
chrII:650326-650344	chrII:650326-650344	23	29	AUG	YBR213W
chrXII:398346-398331	chrXII:398346-398331	12	46	AUG	YLR127C
chrIX:55073-oORF	chrIX:55073-oORF	NA	0	AUG	YIL154C
chrIV:141993-142023	chrIV:141993-142023	73	24	AUG	YDL176W
chrXIII:907652-oORF	chrXIII:907652-oORF	NA	71	AUG	YMR316C-B
chrXII:872003-871964	chrXII:872003-871964	122	15	AUG	YLR374C
chrX:507709-oORF	chrX:507709-oORF	NA	19	AUG	YJR040W
chrIV:550629-oORF	chrIV:550629-oORF	NA	37	AUG	YDR046C
chrII:338327-338300	chrII:338327-338300	101	9	AUG	YBR050C
chrX:352375-oORF	chrX:352375-oORF	NA	17	AUG	YJL046W
chrII:207171-207189	chrII:207171-207189	4	31	AUG	YBL009W
chrIX:301350-301323	chrIX:301350-301323	66	12	AUG	YIL029C
chrXVI:95133-95127	chrXVI:95133-95127	18	64	AUG	YPL242C
chrII:602519-602537	chrII:602519-602537	96	15	AUG	YBR187W
chrXV:389190-389211	chrXV:389190-389211	1	114	AUG	YOR031W
chrXIII:659208-oORF	chrXIII:659208-oORF	NA	23	AUG	YMR197C
chrXIII:668427-668466	chrXIII:668427-668466	25	1	AUG	YMR203W
chrXI:557599-557605	chrXI:557599-557605	71	55	AUG	YKR061W
chrVI:22805-22796	chrVI:22805-22796	9	54	AUG	YFL054C
chrX:150408-150396	chrX:150408-150396	6	70	AUG	YJL141C
chrXIV:80282-oORF	chrXIV:80282-oORF	NA	144	AUG	YNL294C
chrIV:1311994-1312009	chrIV:1311994-1312009	30	34	AUG	YDR421W
chrIV:1198795-1198786	chrIV:1198795-1198786	89	6	AUG	YDR362C
chrV:228413-228440	chrV:228413-228440	10	30	AUG	YER038W-A
chrXVI:35232-oORF	chrXVI:35232-oORF	NA	45	AUG	YPL268W
chrXIII:647075-647105	chrXIII:647075-647105	12	38	AUG	YMR192W
chrIII:310932-oORF	chrIII:310932-oORF	NA	5	AUG	YCR106W
chrVII:454737-454758	chrVII:454737-454758	26	15	AUG	YGL021W
chrXV:768321-768375	chrXV:768321-768375	33	1	AUG	YOR229W
chrXIII:337777-337786	chrXIII:337777-337786	1	33	AUG	YMR033W
chrXV:658742-oORF	chrXV:658742-oORF	NA	110	AUG	YOR174W
chrVIII:77351-77333	chrVIII:77351-77333	19	76	AUG	YHL014C
chrXVI:157693-157675	chrXVI:157693-157675	82	5	AUG	YPL209C
chrXV:255047-oORF	chrXV:255047-oORF	NA	38	AUG	YOL038C-A
chrXIII:62332-oORF	chrXIII:62332-oORF	NA	44	AUG	YML104C
chrIV:391726-391735	chrIV:391726-391735	47	67	AUG	YDL034W
chrXIV:643676-oORF	chrXIV:643676-oORF	NA	9	AUG	YNR010W
chrV:569960-oORF	chrV:569960-oORF	NA	88	AUG	YER188C-A
chrII:216626-216647	chrII:216626-216647	63	25	AUG	YBL006W-A
chrVIII:525355-oORF	chrVIII:525355-oORF	NA	37	AUG	YHR211W
chrVII:924467-oORF	chrVII:924467-oORF	NA	42	AUG	YGR216C
chrIV:345019-344965	chrIV:345019-344965	12	15	AUG	YDL059C
chrXIV:240296-240311	chrXIV:240296-240311	19	102	AUG	YNL217W
chrII:80812-80839	chrII:80812-80839	57	41	AUG	YBL077W
chrV:569977-oORF	chrV:569977-oORF	NA	71	AUG	YER188C-A
chrXV:638721-638715	chrXV:638721-638715	157	2	AUG	YOR161C
chrIV:1403212-1403317	chrIV:1403212-1403317	4	10	AUG	YDR472W
chrVIII:198331-oORF	chrVIII:198331-oORF	NA	19	AUG	YHR046C
chrXI:264719-264740	chrXI:264719-264740	48	21	AUG	YKL093W
chrVIII:77410-77389	chrVIII:77410-77389	75	17	AUG	YHL014C
chrIV:158778-158751	chrIV:158778-158751	16	11	AUG	YDL169C
chrII:425123-425168	chrII:425123-425168	14	94	AUG	YBR089W
chrX:134020-133978	chrX:134020-133978	43	5	AUG	YJL154C
chrIV:592393-592405	chrIV:592393-592405	33	25	AUG	YDR073W
chrIV:1295489-1295444	chrIV:1295489-1295444	33	80	AUG	YDR413C
chrII:723232-oORF	chrII:723232-oORF	NA	24	AUG	YBR253W
chrV:570008-569978	chrV:570008-569978	71	40	AUG	YER188C-A
chrIV:239757-239691	chrIV:239757-239691	85	23	AUG	YDL125C
chrVIII:286795-oORF	chrVIII:286795-oORF	NA	74	AUG	YHR091C
chrIII:228535-228517	chrIII:228535-228517	12	95	AUG	YCR064C
chrVI:207406-207421	chrVI:207406-207421	30	30	AUG	YFR027W
chrVII:236003-235988	chrVII:236003-235988	30	4	AUG	YGL143C
chrXIV:289370-289385	chrXIV:289370-289385	112	26	AUG	YNL186W
chrXVI:218567-218591	chrXVI:218567-218591	38	1	AUG	YPL175W
chrXIV:517244-oORF	chrXIV:517244-oORF	NA	39	AUG	YNL056W
chrIII:313826-313835	chrIII:313826-313835	54	51	AUG	YCR107W
chrXIV:250338-250317	chrXIV:250338-250317	2	0	AUG	YNL211C
chrVIII:186911-186893	chrVIII:186911-186893	84	8	AUG	YHR039C
chrVII:142295-142283	chrVII:142295-142283	56	111	AUG	YGL193C
chrVIII:77383-77356	chrVIII:77383-77356	42	44	AUG	YHL014C
chrIX:113728-113740	chrIX:113728-113740	65	7	AUG	YIL128W
chrXII:871874-oORF	chrXII:871874-oORF	NA	144	AUG	YLR374C
chrXVI:429621-oORF	chrXVI:429621-oORF	NA	26	AUG	YPL064C
chrXV:229967-229976	chrXV:229967-229976	108	27	AUG	YOL053W
chrVII:924615-924642	chrVII:924615-924642	53	1	AUG	YGR217W
chrXI:237319-237283	chrXI:237319-237283	17	7	AUG	YKL106C-A
chrXV:685730-685754	chrXV:685730-685754	12	50	AUG	YOR188W
chrIX:414776-414725	chrIX:414776-414725	46	45	AUG	YIR031C
chrIII:160396-160378	chrIII:160396-160378	5	39	AUG	YCR023C
chrIII:160429-160378	chrIII:160429-160378	5	6	AUG	YCR023C
chrIV:530745-530706	chrIV:530745-530706	9	62	AUG	YDR038C
chrXII:707110-707056	chrXII:707110-707056	16	26	AUG	YLR284C
chrVIII:54246-54237	chrVIII:54246-54237	71	25	AUG	YHL026C
chrXIV:280398-280419	chrXIV:280398-280419	12	26	AUG	YNL191W
chrIV:239687-239615	chrIV:239687-239615	9	93	AUG	YDL125C
chrVIII:364195-364168	chrVIII:364195-364168	15	62	AUG	YHR129C
chrIV:959890-oORF	chrIV:959890-oORF	NA	81	AUG	YDR249C
chrXIII:758493-758505	chrXIII:758493-758505	57	13	AUG	YMR245W
chrXVI:264585-oORF	chrXVI:264585-oORF	NA	43	AUG	YPL152W-A
chrXII:493830-493881	chrXII:493830-493881	1	94	AUG	YLR164W
chrI:129038-oORF	chrI:129038-oORF	NA	29	AUG	YAL014C
chrIX:188997-189006	chrIX:188997-189006	59	10	AUG	YIL092W
chrXIV:218738-218732	chrXIV:218738-218732	70	12	AUG	YNL230C
chrIV:384113-384086	chrIV:384113-384086	5	40	AUG	YDL039C
chrVIII:204498-204528	chrVIII:204498-204528	78	41	AUG	YHR048W
chrXV:464735-464753	chrXV:464735-464753	17	22	AUG	YOR073W
chrVIII:506290-506317	chrVIII:506290-506317	1	19	AUG	YHR204W
chrXI:345688-345670	chrXI:345688-345670	50	0	AUG	YKL050C
chrXII:346545-346584	chrXII:346545-346584	0	1	AUG	YLR104W
chrII:723209-723218	chrII:723209-723218	51	1	AUG	YBR253W
chrV:211954-211933	chrV:211954-211933	57	14	AUG	YER028C
chrXVI:231072-231084	chrXVI:231072-231084	132	1	AUG	YPL168W
chrVIII:83752-oORF	chrVIII:83752-oORF	NA	19	AUG	YHL010C
chrXVI:729753-729765	chrXVI:729753-729765	25	1	AUG	YPR100W
chrXI:93535-93472	chrXI:93535-93472	7	22	AUG	YKL186C
chrIX:360837-360852	chrIX:360837-360852	32	1	AUG	YIR003W
chrV:13600-13636	chrV:13600-13636	83	15	AUG	YEL072W
chrV:13696-oORF	chrV:13696-oORF	NA	111	AUG	YEL072W
chrXV:968630-968615	chrXV:968630-968615	141	14	AUG	YOR343C
chrXV:528830-528866	chrXV:528830-528866	74	1	AUG	YOR110W
chrVIII:338030-oORF	chrVIII:338030-oORF	NA	61	AUG	YHR114W
chrXVI:503512-oORF	chrXVI:503512-oORF	NA	117	AUG	YPL024W
chrXVI:218380-oORF	chrXVI:218380-oORF	NA	10	AUG	YPL176C
chrXII:364064-364091	chrXII:364064-364091	24	20	AUG	YLR107W
chrXVI:271302-271308	chrXVI:271302-271308	1	53	AUG	YPL149W
chrVII:858957-858936	chrVII:858957-858936	32	25	AUG	YGR182C
chrXIII:611704-611734	chrXIII:611704-611734	5	67	AUG	YMR176W
chrVII:403392-403416	chrVII:403392-403416	20	18	AUG	YGL052W
chrX:529812-529857	chrX:529812-529857	3	21	AUG	YJR051W
chrVIII:407017-407038	chrVIII:407017-407038	64	2	AUG	YHR155W
chrVII:198044-198080	chrVII:198044-198080	57	55	AUG	YGL162W
chrVI:246094-oORF	chrVI:246094-oORF	NA	1	AUG	YFR048W
chrXII:454680-454695	chrXII:454680-454695	0	64	AUG	YLR154W-C
chrXII:765594-oORF	chrXII:765594-oORF	NA	21	AUG	YLR317W
chrV:502950-oORF	chrV:502950-oORF	NA	20	AUG	YER162C
chrXII:534468-534450	chrXII:534468-534450	57	0	AUG	YLR189C
chrIV:1395114-oORF	chrIV:1395114-oORF	NA	105	AUG	YDR466W
chrIV:65064-65040	chrIV:65064-65040	22	4	AUG	YDL220C
chrXI:5659-5647	chrXI:5659-5647	27	79	AUG	YKL222C
chrII:326073-326064	chrII:326073-326064	5	69	AUG	YBR044C
chrXVI:682195-682201	chrXVI:682195-682201	18	22	AUG	YPR067W
chrII:259639-259624	chrII:259639-259624	58	30	AUG	YBR012C
chrIV:1092593-1092554	chrIV:1092593-1092554	43	7	AUG	YDR314C
chrXV:848431-848449	chrXV:848431-848449	28	1	AUG	YOR284W
chrIV:959859-959844	chrIV:959859-959844	42	112	AUG	YDR249C
chrVII:1007361-1007334	chrVII:1007361-1007334	29	0	AUG	YGR257C
chrXV:430016-429980	chrXV:430016-429980	123	2	AUG	YOR054C
chrXII:528246-528276	chrXII:528246-528276	23	30	AUG	YLR188W
chrXII:871871-oORF	chrXII:871871-oORF	NA	147	AUG	YLR374C
chrXI:78683-78674	chrXI:78683-78674	28	46	AUG	YKL194C
chrXV:633771-633813	chrXV:633771-633813	25	1	AUG	YOR160W
chrXV:230012-230018	chrXV:230012-230018	66	72	AUG	YOL053W
chrXIV:51733-51721	chrXIV:51733-51721	33	117	AUG	YNL311C
chrV:526965-526998	chrV:526965-526998	83	9	AUG	YER171W
chrXII:278842-278854	chrXII:278842-278854	7	1	AUG	YLR072W
chrXV:377872-377854	chrXV:377872-377854	142	1	AUG	YOR023C
chrXIII:540090-oORF	chrXIII:540090-oORF	NA	9	AUG	YMR135C
chrVIII:251056-251065	chrVIII:251056-251065	35	1	AUG	YHR076W
chrIV:433310-oORF	chrIV:433310-oORF	NA	35	AUG	YDL009C
chrIV:213324-oORF	chrIV:213324-oORF	NA	150	AUG	YDL138W
chrIII:30902-30908	chrIII:30902-30908	1	28	AUG	YCL054W-A
chrVII:875162-875129	chrVII:875162-875129	20	0	AUG	YGR188C
chrXII:39525-39510	chrXII:39525-39510	39	16	AUG	YLL051C
chrII:216602-216647	chrII:216602-216647	63	1	AUG	YBL006W-A
chrVIII:480748-480721	chrVIII:480748-480721	49	37	AUG	YHR186C
chrXV:654185-oORF	chrXV:654185-oORF	NA	20	AUG	YOR172W
chrXI:5726-5711	chrXI:5726-5711	91	12	AUG	YKL222C
chrVII:634089-oORF	chrVII:634089-oORF	NA	39	AUG	YGR071C
chrXVI:480436-480475	chrXVI:480436-480475	59	1	AUG	YPL038W
chrVII:139982-139976	chrVII:139982-139976	15	31	AUG	YGL194C-A
chrVII:78894-oORF	chrVII:78894-oORF	NA	74	AUG	YGL224C
chrXV:772529-772559	chrXV:772529-772559	41	78	AUG	YOR231W
chrVI:147095-147131	chrVI:147095-147131	-1	3	AUG	YFL001W
chrII:668675-668711	chrII:668675-668711	9	29	AUG	YBR223W-A
chrXI:608382-608376	chrXI:608382-608376	11	62	AUG	YKR089C
chrIV:65044-65020	chrIV:65044-65020	2	24	AUG	YDL220C
chrXV:539516-539507	chrXV:539516-539507	42	0	AUG	YOR115C
chrI:21523-oORF	chrI:21523-oORF	NA	61	AUG	YAL064W
chrX:722802-oORF	chrX:722802-oORF	NA	40	AUG	YJR153W
chrXII:879719-oORF	chrXII:879719-oORF	NA	48	AUG	YLR381W
chrIV:222371-222395	chrIV:222371-222395	31	80	AUG	YDL133W
chrX:587710-oORF	chrX:587710-oORF	NA	129	AUG	YJR089W
chrXII:35232-35220	chrXII:35232-35220	16	30	AUG	YLL054C
chrV:31250-oORF	chrV:31250-oORF	NA	37	AUG	YEL064C
chrXIII:605967-oORF	chrXIII:605967-oORF	NA	105	AUG	YMR172W
chrXII:617362-617341	chrXII:617362-617341	23	0	AUG	YLR239C
chrIII:152772-152817	chrIII:152772-152817	19	62	AUG	YCR019W
chrXIII:720705-oORF	chrXIII:720705-oORF	NA	23	AUG	YMR224C
chrIV:167304-167286	chrIV:167304-167286	32	1	AUG	YDL164C
chrXIII:32226-32262	chrXIII:32226-32262	71	1	AUG	YML118W
chrI:114650-114644	chrI:114650-114644	29	6	AUG	YAL020C
chrIX:202054-oORF	chrIX:202054-oORF	NA	36	AUG	YIL085C
chrVII:605526-605502	chrVII:605526-605502	1	48	AUG	YGR057C
chrX:727401-oORF	chrX:727401-oORF	NA	56	AUG	YJR155W
chrIV:587730-oORF	chrIV:587730-oORF	NA	52	AUG	YDR069C
chrVII:624883-624874	chrVII:624883-624874	88	0	AUG	YGR067C
chrXIV:674899-674911	chrXIV:674899-674911	11	23	AUG	YNR027W
chrII:565621-565663	chrII:565621-565663	59	1	AUG	YBR163W
chrXIII:225406-225370	chrXIII:225406-225370	5	1	AUG	YML025C
chrVII:830464-830494	chrVII:830464-830494	20	51	AUG	YGR166W
chrVII:454765-454771	chrVII:454765-454771	13	43	AUG	YGL021W
chrII:454776-454800	chrII:454776-454800	21	1	AUG	YBR108W
chrV:7619-7580	chrV:7619-7580	27	107	AUG	YEL073C
chrXVI:781942-781957	chrXVI:781942-781957	87	1	AUG	YPR122W
chrXVI:495464-495485	chrXVI:495464-495485	20	1	AUG	YPL029W
chrVI:233673-233649	chrVI:233673-233649	105	0	AUG	YFR039C
chrXI:349141-oORF	chrXI:349141-oORF	NA	80	AUG	YKL048C
chrXVI:67711-oORF	chrXVI:67711-oORF	NA	39	AUG	YPL255W
chrI:114221-oORF	chrI:114221-oORF	NA	60	AUG	YAL019W-A
chrXIV:593140-593149	chrXIV:593140-593149	77	31	AUG	YNL021W
chrXIV:164376-oORF	chrXIV:164376-oORF	NA	0	AUG	YNL257C
chrXIII:137529-oORF	chrXIII:137529-oORF	NA	79	AUG	YML068W
chrXVI:425161-425152	chrXVI:425161-425152	56	1	AUG	YPL068C
chrV:80415-80448	chrV:80415-80448	13	1	AUG	YEL038W
chrX:117199-117214	chrX:117199-117214	30	19	AUG	YJL161W
chrXI:136079-136037	chrXI:136079-136037	14	24	AUG	YKL165C-A
chrXVI:730189-730114	chrXVI:730189-730114	1	78	AUG	YPR099C
chrIV:30482-30461	chrIV:30482-30461	7	0	AUG	YDL238C
chrIV:454766-oORF	chrIV:454766-oORF	NA	3	AUG	YDR003W-A
chrIII:154751-154712	chrIII:154751-154712	53	4	AUG	YCR020C
chrVI:79198-oORF	chrVI:79198-oORF	NA	2	AUG	YFL029C
chrXV:386730-386772	chrXV:386730-386772	52	8	AUG	YOR030W
chrIV:1473066-1473027	chrIV:1473066-1473027	28	19	AUG	YDR514C
chrXVI:887848-oORF	chrXVI:887848-oORF	NA	21	AUG	YPR173C
chrXII:286626-286602	chrXII:286626-286602	43	7	AUG	YLR078C
chrVIII:402696-402684	chrVIII:402696-402684	2	8	AUG	YHR153C
chrXI:402522-oORF	chrXI:402522-oORF	NA	1	AUG	YKL019W
chrVIII:488621-488627	chrVIII:488621-488627	29	13	AUG	YHR194W
chrXV:193641-193635	chrXV:193641-193635	93	9	AUG	YOL075C
chrIX:292603-oORF	chrIX:292603-oORF	NA	141	AUG	YIL031W
chrXI:479226-oORF	chrXI:479226-oORF	NA	82	AUG	YKR021W
chrXVI:222854-222812	chrXVI:222854-222812	39	88	AUG	YPL174C
chrXII:846062-oORF	chrXII:846062-oORF	NA	34	AUG	YLR360W
chrXIII:784308-784299	chrXIII:784308-784299	18	26	AUG	YMR258C
chrVIII:506272-oORF	chrVIII:506272-oORF	NA	1	AUG	YHR204W
chrVIII:207647-oORF	chrVIII:207647-oORF	NA	158	AUG	YHR050W
chrX:695895-oORF	chrX:695895-oORF	NA	23	AUG	YJR141W
chrXVI:934507-oORF	chrXVI:934507-oORF	NA	16	AUG	YPR197C
chrIV:16116-oORF	chrIV:16116-oORF	NA	28	AUG	YDL244W
chrXVI:301324-301291	chrXVI:301324-301291	63	34	AUG	YPL133C
chrIV:819425-oORF	chrIV:819425-oORF	NA	80	AUG	YDR179W-A
chrXIII:815357-815348	chrXIII:815357-815348	37	1	AUG	YMR274C
chrXIV:625860-625851	chrXIV:625860-625851	22	1	AUG	YNL003C
chrIII:246633-246606	chrIII:246633-246606	23	9	AUG	YCR073C
chrXIV:503631-503676	chrXIV:503631-503676	47	1	AUG	YNL065W
chrII:296058-296025	chrII:296058-296025	23	5	AUG	YBR028C
chrV:318569-318614	chrV:318569-318614	31	19	AUG	YER078W-A
chrXVI:479178-479193	chrXVI:479178-479193	31	11	AUG	YPL039W
chrXVI:543892-543868	chrXVI:543892-543868	20	0	AUG	YPL007C
chrXVI:425901-425862	chrXVI:425901-425862	15	3	AUG	YPL067C
chrXVI:928382-928376	chrXVI:928382-928376	82	29	AUG	YPR195C
chrXVI:666254-666260	chrXVI:666254-666260	19	109	AUG	YPR054W
chrIV:784235-oORF	chrIV:784235-oORF	NA	22	AUG	YDR164C
chrXV:912486-oORF	chrXV:912486-oORF	NA	60	AUG	YOR318C
chrV:120354-120348	chrV:120354-120348	49	13	AUG	YEL020C
chrVI:167796-167817	chrVI:167796-167817	70	14	AUG	YFR012W
chrII:546310-546361	chrII:546310-546361	14	4	AUG	YBR152W
chrII:699956-oORF	chrII:699956-oORF	NA	136	AUG	YBR239C
chrIV:811669-811645	chrIV:811669-811645	13	26	AUG	YDR173C
chrIV:410153-410144	chrIV:410153-410144	88	47	AUG	YDL022C-A
chrXV:249566-oORF	chrXV:249566-oORF	NA	106	AUG	YOL043C
chrXVI:506650-506683	chrXVI:506650-506683	13	46	AUG	YPL022W
chrXIII:494619-494589	chrXIII:494619-494589	94	0	AUG	YMR112C
chrXII:337296-337278	chrXII:337296-337278	13	46	AUG	YLR097C
chrI:94608-94617	chrI:94608-94617	69	2	AUG	YAL027W
chrXIV:169296-169263	chrXIV:169296-169263	15	0	AUG	YNL254C
chrIV:1015860-1015791	chrIV:1015860-1015791	89	0	AUG	YDR277C
chrIV:1339576-1339582	chrIV:1339576-1339582	93	2	AUG	YDR439W
chrXIII:806531-806483	chrXIII:806531-806483	60	33	AUG	YMR270C
chrVII:494406-494451	chrVII:494406-494451	65	1	AUG	YGL002W
chrXV:249640-249634	chrXV:249640-249634	100	32	AUG	YOL043C
chrX:467997-oORF	chrX:467997-oORF	NA	33	AUG	YJR020W
chrXIV:548061-oORF	chrXIV:548061-oORF	NA	51	AUG	YNL042W
chrIV:141749-oORF	chrIV:141749-oORF	NA	63	AUG	YDL177C
chrXV:1025236-oORF	chrXV:1025236-oORF	NA	49	AUG	YOR366W
chrXV:255029-oORF	chrXV:255029-oORF	NA	56	AUG	YOL038C-A
chrII:186487-oORF	chrII:186487-oORF	NA	28	AUG	YBL018C
chrXVI:744662-744686	chrXVI:744662-744686	2	47	AUG	YPR109W
chrVII:494277-494196	chrVII:494277-494196	22	0	AUG	YGL003C
chrIV:101078-oORF	chrIV:101078-oORF	NA	15	AUG	YDL200C
chrXV:161467-161476	chrXV:161467-161476	102	11	AUG	YOL085W-A
chrXIV:685879-685909	chrXIV:685879-685909	100	14	AUG	YNR032W
chrVII:174354-174345	chrVII:174354-174345	23	27	AUG	YGL175C
chrIV:520739-520733	chrIV:520739-520733	41	66	AUG	YDR034C-A
chrXVI:301346-301286	chrXVI:301346-301286	58	12	AUG	YPL133C
chrXII:143189-143198	chrXII:143189-143198	2	49	AUG	YLL003W
chrII:454579-oORF	chrII:454579-oORF	NA	6	AUG	YBR107C
chrVII:502822-502843	chrVII:502822-502843	94	1	AUG	YGR004W
chrIX:321035-320990	chrIX:321035-320990	25	0	AUG	YIL017C
chrXI:70323-70311	chrXI:70323-70311	91	0	AUG	YKL198C
chrXII:609539-609527	chrXII:609539-609527	3	31	AUG	YLR233C
chrXVI:781999-782029	chrXVI:781999-782029	15	58	AUG	YPR122W
chrXV:1076776-oORF	chrXV:1076776-oORF	NA	32	AUG	YOR390W
chrIX:382566-382572	chrIX:382566-382572	55	35	AUG	YIR016W
chrVII:288426-288465	chrVII:288426-288465	46	30	AUG	YGL117W
chrVII:312023-311978	chrVII:312023-311978	45	20	AUG	YGL102C
chrIII:126810-126804	chrIII:126810-126804	74	43	AUG	YCR007C
chrVIII:220698-220710	chrVIII:220698-220710	14	4	AUG	YHR060W
chrIV:296377-296350	chrIV:296377-296350	21	55	AUG	YDL090C
chrXIV:12920-oORF	chrXIV:12920-oORF	NA	48	AUG	YNL334C
chrXIII:740184-740199	chrXIII:740184-740199	66	11	AUG	YMR234W
chrXII:779148-779187	chrXII:779148-779187	27	1	AUG	YLR324W
chrII:201759-201750	chrII:201759-201750	2	9	AUG	YBL014C
chrXII:49924-49933	chrXII:49924-49933	4	77	AUG	YLL043W
chrXII:873559-oORF	chrXII:873559-oORF	NA	29	AUG	YLR376C
chrIV:1405920-1405911	chrIV:1405920-1405911	57	2	AUG	YDR473C
chrIV:1319297-oORF	chrIV:1319297-oORF	NA	1	AUG	YDR423C
chrII:251105-251051	chrII:251105-251051	35	13	AUG	YBR007C
chrXII:388586-388592	chrXII:388586-388592	79	6	AUG	YLR120W-A
chrVII:595933-595873	chrVII:595933-595873	36	7	AUG	YGR053C
chrX:315576-315570	chrX:315576-315570	13	15	AUG	YJL065C
chrIV:1090096-1090084	chrIV:1090096-1090084	5	46	AUG	YDR313C
chrVIII:360869-360878	chrVIII:360869-360878	34	2	AUG	YHR127W
chrIV:1249900-1249828	chrIV:1249900-1249828	7	15	AUG	YDR387C
chrII:784621-784594	chrII:784621-784594	22	37	AUG	YBR291C
chrIII:58989-oORF	chrIII:58989-oORF	NA	2	AUG	YCL036W
chrXI:349220-349205	chrXI:349220-349205	69	1	AUG	YKL048C
chrXIV:122823-122865	chrXIV:122823-122865	17	1	AUG	YNL273W
chrII:107881-oORF	chrII:107881-oORF	NA	12	AUG	YBL060W
chrV:292604-292586	chrV:292604-292586	23	73	AUG	YER067C-A
chrXIII:545012-544982	chrXIII:545012-544982	19	26	AUG	YMR137C
chrXIV:578810-oORF	chrXIV:578810-oORF	NA	11	AUG	YNL029C
chrIV:404971-oORF	chrIV:404971-oORF	NA	19	AUG	YDL027C
chrX:667192-oORF	chrX:667192-oORF	NA	7	AUG	YJR130C
chrXIII:340828-340771	chrXIII:340828-340771	49	0	AUG	YMR034C
chrXV:710411-oORF	chrXV:710411-oORF	NA	22	AUG	YOR193W
chrXV:165620-165650	chrXV:165620-165650	63	1	AUG	YOL083W
chrIII:293606-oORF	chrIII:293606-oORF	NA	74	AUG	YCR096C
chrVII:186021-oORF	chrVII:186021-oORF	NA	22	AUG	YGL169W
chrXII:348247-348214	chrXII:348247-348214	34	0	AUG	YLR105C
chrXVI:860582-860555	chrXVI:860582-860555	140	12	AUG	YPR159C-A
chrVII:1012956-1012941	chrVII:1012956-1012941	20	2	AUG	YGR259C
chrX:486262-486214	chrX:486262-486214	18	0	AUG	YJR030C
chrIV:1059563-1059584	chrIV:1059563-1059584	42	5	AUG	YDR299W
chrIX:267854-oORF	chrIX:267854-oORF	NA	1	AUG	YIL047C
chrXIV:471365-471377	chrXIV:471365-471377	-1	19	AUG	YNL083W
chrXV:343238-343160	chrXV:343238-343160	79	15	AUG	YOR008C-A
chrXVI:420534-oORF	chrXVI:420534-oORF	NA	30	AUG	YPL071C
chrVII:676613-oORF	chrVII:676613-oORF	NA	54	AUG	YGR096W
chrXII:370327-370357	chrXII:370327-370357	33	26	AUG	YLR111W
chrXIII:904242-oORF	chrXIII:904242-oORF	NA	20	AUG	YMR315W-A
chrXII:564536-oORF	chrXII:564536-oORF	NA	45	AUG	YLR211C
chrXVI:883325-oORF	chrXVI:883325-oORF	NA	42	AUG	YPR170C
chrXV:83787-oORF	chrXV:83787-oORF	NA	15	AUG	YOL125W
chrXII:395578-395569	chrXII:395578-395569	49	21	AUG	YLR126C
chrXIII:228690-228666	chrXIII:228690-228666	2	18	AUG	YML023C
chrXV:889012-oORF	chrXV:889012-oORF	NA	54	AUG	YOR305W
chrXII:204181-204199	chrXII:204181-204199	25	25	AUG	YLR031W
chrX:265086-oORF	chrX:265086-oORF	NA	50	AUG	YJL090C
chrXIII:611303-oORF	chrXIII:611303-oORF	NA	22	AUG	YMR175W-A
chrIV:728160-728199	chrIV:728160-728199	59	2	AUG	YDR137W
chrXIII:625183-oORF	chrXIII:625183-oORF	NA	97	AUG	YMR182C
chrXII:885283-oORF	chrXII:885283-oORF	NA	78	AUG	YLR383W
chrIV:1350210-oORF	chrIV:1350210-oORF	NA	6	AUG	YDR444W
chrVII:939008-938999	chrVII:939008-938999	7	71	AUG	YGR221C
chrXII:433766-433748	chrXII:433766-433748	23	1	AUG	YLR146C
chrIV:267251-267239	chrIV:267251-267239	38	6	AUG	YDL109C
chrVII:141802-oORF	chrVII:141802-oORF	NA	4	AUG	YGL194C
chrI:183688-183703	chrI:183688-183703	66	1	AUG	YAR027W
chrXI:478166-478088	chrXI:478166-478088	25	23	AUG	YKR019C
chrIII:103402-oORF	chrIII:103402-oORF	NA	0	AUG	YCL011C
chrXVI:181396-oORF	chrXVI:181396-oORF	NA	33	AUG	YPL193W
chrIV:946736-oORF	chrIV:946736-oORF	NA	26	AUG	YDR242W
chrXV:159116-159146	chrXV:159116-159146	26	1	AUG	YOL086W-A
chrIV:1362728-1362758	chrIV:1362728-1362758	119	1	AUG	YDR452W
chrII:730330-730354	chrII:730330-730354	32	31	AUG	YBR259W
chrXIII:253309-253291	chrXIII:253309-253291	19	79	AUG	YML007C-A
chrXIII:562471-562480	chrXIII:562471-562480	25	2	AUG	YMR151W
chrV:184497-184521	chrV:184497-184521	19	38	AUG	YER015W
chrXIV:733308-oORF	chrXIV:733308-oORF	NA	35	AUG	YNR056C
chrVII:968723-968693	chrVII:968723-968693	6	39	AUG	YGR238C
chrII:595560-oORF	chrII:595560-oORF	NA	37	AUG	YBR182C-A
chrXIII:653982-654012	chrXIII:653982-654012	21	41	AUG	YMR195W
chrXI:282407-282392	chrXI:282407-282392	63	5	AUG	YKL082C
chrIV:1383447-oORF	chrIV:1383447-oORF	NA	92	AUG	YDR459C
chrXIII:455815-oORF	chrXIII:455815-oORF	NA	19	AUG	YMR094W
chrXVI:398183-398105	chrXVI:398183-398105	0	0	AUG	YPL083C
chrVI:81944-81935	chrVI:81944-81935	23	18	AUG	YFL027C
chrXII:1035978-1036053	chrXII:1035978-1036053	39	1	AUG	YLR451W
chrII:494120-oORF	chrII:494120-oORF	NA	71	AUG	YBR128C
chrIV:1401323-1401275	chrIV:1401323-1401275	61	0	AUG	YDR470C
chrII:100170-oORF	chrII:100170-oORF	NA	12	AUG	YBL066C
chrXII:642599-642620	chrXII:642599-642620	6	46	AUG	YLR253W
chrIV:781354-781381	chrIV:781354-781381	41	5	AUG	YDR163W
chrXIV:250338-250317	chrXIV:250338-250317	2	42	AUG	YNL211C
chrI:22704-oORF	chrI:22704-oORF	NA	115	AUG	YAL063C-A
chrXVI:335944-oORF	chrXVI:335944-oORF	NA	9	AUG	YPL114W
chrX:676830-oORF	chrX:676830-oORF	NA	9	AUG	YJR135C
chrI:92859-92886	chrI:92859-92886	13	29	AUG	YAL028W
chrIV:42280-42253	chrIV:42280-42253	9	0	AUG	YDL231C
chrVI:155917-oORF	chrVI:155917-oORF	NA	0	AUG	YFR005C
chrXI:513176-oORF	chrXI:513176-oORF	NA	12	AUG	YKR038C
chrXV:65407-65377	chrXV:65407-65377	27	28	AUG	YOL138C
chrVIII:48686-oORF	chrVIII:48686-oORF	NA	19	AUG	YHL028W
chrII:113444-oORF	chrII:113444-oORF	NA	3	AUG	YBL057C
chrVII:837087-oORF	chrVII:837087-oORF	NA	2	AUG	YGR170W
chrXI:448073-448040	chrXI:448073-448040	4	10	AUG	YKR004C
chrV:146795-146756	chrV:146795-146756	1	0	AUG	YEL005C
chrVI:11013-oORF	chrVI:11013-oORF	NA	7	AUG	YFL060C
chrIII:179395-179401	chrIII:179395-179401	118	5	AUG	YCR032W
chrIX:421852-421831	chrIX:421852-421831	41	7	AUG	YIR035C
chrXII:1022610-1022625	chrXII:1022610-1022625	-1	123	AUG	YLR443W
chrIX:397250-397262	chrIX:397250-397262	31	9	AUG	YIR021W
chrXIV:382265-382319	chrXIV:382265-382319	39	16	AUG	YNL128W
chrV:232406-oORF	chrV:232406-oORF	NA	11	AUG	YER041W
chrII:182320-182359	chrII:182320-182359	41	2	AUG	YBL020W
chrXV:755067-755028	chrXV:755067-755028	19	29	AUG	YOR219C
chrXII:623923-623902	chrXII:623923-623902	19	63	AUG	YLR242C
chrXIII:352534-352588	chrXIII:352534-352588	14	28	AUG	YMR042W
chrXIII:523441-523435	chrXIII:523441-523435	90	0	AUG	YMR127C
chrXV:226130-226097	chrXV:226130-226097	22	52	AUG	YOL055C
chrVIII:175176-oORF	chrVIII:175176-oORF	NA	22	AUG	YHR032W-A
chrXIV:734247-734280	chrXIV:734247-734280	10	89	AUG	YNR058W
chrVII:1017799-oORF	chrVII:1017799-oORF	NA	1	AUG	YGR262C
chrXVI:793872-793827	chrXVI:793872-793827	46	31	AUG	YPR130C
chrX:727373-oORF	chrX:727373-oORF	NA	28	AUG	YJR155W
chrV:4848-oORF	chrV:4848-oORF	NA	116	AUG	YEL075W-A
chrXIV:538149-538161	chrXIV:538149-538161	11	10	AUG	YNL048W
chrV:451370-451358	chrV:451370-451358	115	7	AUG	YER139C
chrXI:217245-217287	chrXI:217245-217287	56	23	AUG	YKL120W
chrVII:834507-834486	chrVII:834507-834486	4	39	AUG	YGR168C
chrXIII:95427-95388	chrXIII:95427-95388	19	38	AUG	YML087C
chrXIII:497478-oORF	chrXIII:497478-oORF	NA	25	AUG	YMR114C
chrVII:835916-oORF	chrVII:835916-oORF	NA	13	AUG	YGR169C
chrVII:1069119-1069101	chrVII:1069119-1069101	110	7	AUG	YGR287C
chrXI:483162-483153	chrXI:483162-483153	14	29	AUG	YKR022C
chrXVI:237117-oORF	chrXVI:237117-oORF	NA	40	AUG	YPL167C
chrVII:253891-oORF	chrVII:253891-oORF	NA	23	AUG	YGL136C
chrIV:1219343-1219394	chrIV:1219343-1219394	18	1	AUG	YDR371W
chrXVI:150247-150220	chrXVI:150247-150220	29	28	AUG	YPL214C
chrIV:1266183-1266189	chrIV:1266183-1266189	105	13	AUG	YDR396W
chrXVI:939720-939687	chrXVI:939720-939687	16	27	AUG	YPR200C
chrIV:42280-42253	chrIV:42280-42253	9	75	AUG	YDL231C
chrIV:1075219-1075195	chrIV:1075219-1075195	24	7	AUG	YDR306C
chrIV:610428-oORF	chrIV:610428-oORF	NA	80	AUG	YDR082W
chrVIII:397192-397237	chrVIII:397192-397237	13	4	AUG	YHR150W
chrIV:1103704-1103710	chrIV:1103704-1103710	47	10	AUG	YDR318W
chrIX:301327-301303	chrIX:301327-301303	46	35	AUG	YIL029C
chrXV:210332-210290	chrXV:210332-210290	25	6	AUG	YOL063C
chrI:227707-227719	chrI:227707-227719	22	72	AUG	YAR073W
chrXVI:584283-oORF	chrXVI:584283-oORF	NA	12	AUG	YPR012W
chrVII:483232-oORF	chrVII:483232-oORF	NA	101	AUG	YGL007W
chrX:663073-oORF	chrX:663073-oORF	NA	14	AUG	YJR127C
chrIV:1073567-oORF	chrIV:1073567-oORF	NA	30	AUG	YDR305C
chrXV:994880-oORF	chrXV:994880-oORF	NA	8	AUG	YOR350C
chrIV:718539-718500	chrIV:718539-718500	40	20	AUG	YDR131C
chrVII:265936-oORF	chrVII:265936-oORF	NA	9	AUG	YGL131C
chrV:6028-6124	chrV:6028-6124	1	69	AUG	YEL074W
chrXII:934271-934253	chrXII:934271-934253	0	59	AUG	YLR408C
chrXIII:856833-856809	chrXIII:856833-856809	16	25	AUG	YMR293C
chrXI:131129-131090	chrXI:131129-131090	22	32	AUG	YKL169C
chrXVI:709872-709833	chrXVI:709872-709833	5	43	AUG	YPR085C
chrII:467163-467190	chrII:467163-467190	57	18	AUG	YBR114W
chrIX:393735-393720	chrIX:393735-393720	45	11	AUG	YIR019C
chrXVI:49361-49331	chrXVI:49361-49331	27	98	AUG	YPL261C
chrXII:169001-169076	chrXII:169001-169076	26	13	AUG	YLR011W
chrXV:869134-869149	chrXV:869134-869149	58	4	AUG	YOR295W
chrIX:97333-oORF	chrIX:97333-oORF	NA	16	AUG	YIL134W
chrXI:168855-oORF	chrXI:168855-oORF	NA	14	AUG	YKL149C
chrIX:100531-100510	chrIX:100531-100510	9	24	AUG	YIL132C
chrXVI:241528-oORF	chrXVI:241528-oORF	NA	20	AUG	YPL164C
chrXVI:921843-921849	chrXVI:921843-921849	10	13	AUG	YPR192W
chrII:386229-386235	chrII:386229-386235	50	23	AUG	YBR074W
chrVII:797920-797890	chrVII:797920-797890	22	19	AUG	YGR154C
chrII:792820-oORF	chrII:792820-oORF	NA	23	AUG	YBR295W
chrXIII:473344-473293	chrXIII:473344-473293	29	33	AUG	YMR103C
chrXV:58676-58739	chrXV:58676-58739	19	15	AUG	YOL140W
chrXI:521882-521888	chrXI:521882-521888	126	16	AUG	YKR044W
chrXII:762367-762355	chrXII:762367-762355	13	42	AUG	YLR313C
chrXIV:76849-76867	chrXIV:76849-76867	78	53	AUU	YNL295W
chrII:760086-760053	chrII:760086-760053	10	52	AUU	YBR276C
chrVIII:374344-oORF	chrVIII:374344-oORF	NA	87	AUU	YHR135C
chrIV:591434-591350	chrIV:591434-591350	6	36	AUU	YDR072C
chrXI:437744-437774	chrXI:437744-437774	3	44	AUU	YKL002W
chrVIII:186905-186893	chrVIII:186905-186893	84	14	AUU	YHR039C
chrVIII:407031-407037	chrVIII:407031-407037	65	16	AUU	YHR155W
chrXV:949196-949190	chrXV:949196-949190	81	30	AUU	YOR335C
chrIX:193546-193588	chrIX:193546-193588	6	90	AUU	YIL090W
chrXV:949167-949116	chrXV:949167-949116	7	59	AUU	YOR335C
chrVII:433125-433107	chrVII:433125-433107	45	42	AUU	YGL035C
chrIV:1288011-1287999	chrIV:1288011-1287999	61	2	AUU	YDR407C
chrV:281678-oORF	chrV:281678-oORF	NA	30	AUU	YER063W
chrXVI:775239-775185	chrXVI:775239-775185	3	61	AUU	YPR120C
chrXI:619705-619741	chrXI:619705-619741	63	58	AUU	YKR095W
chrXV:860288-860267	chrXV:860288-860267	9	108	AUU	YOR290C
chrII:683124-683097	chrII:683124-683097	7	23	AUU	YBR231C
chrXIV:597571-oORF	chrXIV:597571-oORF	NA	96	AUU	YNL020C
chrIV:676067-676076	chrIV:676067-676076	25	21	AUU	YDR110W
chrXIII:510367-oORF	chrXIII:510367-oORF	NA	16	AUU	YMR121C
chrXIII:820218-oORF	chrXIII:820218-oORF	NA	82	AUU	YMR277W
chrIV:497375-497351	chrIV:497375-497351	33	66	AUU	YDR027C
chrIX:117939-117954	chrIX:117939-117954	37	30	AUU	YIL126W
chrXI:619680-619698	chrXI:619680-619698	106	33	AUU	YKR095W
chrVII:376045-376066	chrVII:376045-376066	34	33	AUU	YGL067W
chrII:339382-339355	chrII:339382-339355	3	31	AUU	YBR052C
chrX:36271-36262	chrX:36271-36262	13	22	AUU	YJL212C
chrVII:289725-oORF	chrVII:289725-oORF	NA	58	AUU	YGL116W
chrII:549047-oORF	chrII:549047-oORF	NA	53	AUU	YBR154C
chrXIV:507149-507110	chrXIV:507149-507110	13	98	AUU	YNL064C
chrXIV:370072-oORF	chrXIV:370072-oORF	NA	89	AUU	YNL137C
chrIV:806595-oORF	chrIV:806595-oORF	NA	61	AUU	YDR171W
chrVII:1004026-1004008	chrVII:1004026-1004008	46	9	AUU	YGR255C
chrIX:187685-oORF	chrIX:187685-oORF	NA	12	AUU	YIL094C
chrXIII:801742-801754	chrXIII:801742-801754	17	74	AUU	YMR267W
chrXIII:204197-oORF	chrXIII:204197-oORF	NA	31	AUU	YML038C
chrXVI:465930-465939	chrXVI:465930-465939	22	42	AUU	YPL047W
chrII:683369-683399	chrII:683369-683399	28	51	AUU	YBR233W
chrV:215025-215040	chrV:215025-215040	22	47	AUU	YER032W
chrV:472474-472429	chrV:472474-472429	5	24	CUG	YER151C
chrXIV:164366-164351	chrXIV:164366-164351	31	10	CUG	YNL257C
chrXVI:899693-899669	chrXVI:899693-899669	2	43	CUG	YPR181C
chrVIII:407039-407069	chrVIII:407039-407069	33	24	CUG	YHR155W
chrX:378753-378768	chrX:378753-378768	56	56	CUG	YJL036W
chrXIII:664699-664723	chrXIII:664699-664723	28	69	CUG	YMR200W
chrIV:593866-oORF	chrIV:593866-oORF	NA	68	CUG	YDR074W
chrXII:805848-805863	chrXII:805848-805863	23	22	CUG	YLR340W
chrXVI:742402-742414	chrXVI:742402-742414	39	29	CUG	YPR108W
chrXI:619752-619800	chrXI:619752-619800	4	105	CUG	YKR095W
chrIV:1365714-1365672	chrIV:1365714-1365672	10	16	CUG	YDR453C
chrV:337918-337930	chrV:337918-337930	18	37	CUG	YER090W
chrIV:591385-591367	chrIV:591385-591367	23	85	CUG	YDR072C
chrXIII:159362-oORF	chrXIII:159362-oORF	NA	24	CUG	YML058W
chrVII:511478-511508	chrVII:511478-511508	36	28	CUG	YGR010W
chrVI:176438-176432	chrVI:176438-176432	41	42	CUG	YFR015C
chrIV:103381-oORF	chrIV:103381-oORF	NA	41	CUG	YDL199C
chrXI:291424-oORF	chrXI:291424-oORF	NA	41	CUG	YKL077W
chrXVI:739603-739576	chrXVI:739603-739576	7	30	CUG	YPR105C
chrXIII:886962-oORF	chrXIII:886962-oORF	NA	47	CUG	YMR307W
chrVIII:67510-67474	chrVIII:67510-67474	18	30	CUG	YHL020C
chrXI:608413-608407	chrXI:608413-608407	42	31	CUG	YKR089C
chrXIV:456524-oORF	chrXIV:456524-oORF	NA	123	CUG	YNL090W
chrIV:946766-oORF	chrIV:946766-oORF	NA	56	CUG	YDR242W
chrIV:811657-811645	chrIV:811657-811645	13	38	GUG	YDR173C
chrXI:339484-339475	chrXI:339484-339475	33	44	GUG	YKL053C-A
chrXIII:291012-291039	chrXIII:291012-291039	94	7	GUG	YMR012W
chrIX:311106-oORF	chrIX:311106-oORF	NA	51	GUG	YIL022W
chrI:168938-168914	chrI:168938-168914	43	83	GUG	YAR014C
chrXVI:254358-254346	chrXVI:254358-254346	36	22	GUG	YPL158C
chrXVI:251730-oORF	chrXVI:251730-oORF	NA	56	GUG	YPL159C
chrVIII:173308-oORF	chrVIII:173308-oORF	NA	84	GUG	YHR032W
chrI:45830-45875	chrI:45830-45875	23	62	GUG	YAL053W
chrXIV:90215-90260	chrXIV:90215-90260	42	54	GUG	YNL288W
chrV:432430-432490	chrV:432430-432490	4	5	GUG	YER133W
chrVIII:160786-160816	chrVIII:160786-160816	27	58	GUG	YHR026W
chrXVI:214033-oORF	chrXVI:214033-oORF	NA	33	GUG	YPL177C
chrIV:1261581-1261620	chrIV:1261581-1261620	60	5	GUG	YDR394W
chrXI:353459-353483	chrXI:353459-353483	9	40	GUG	YKL045W
chrXIV:76920-oORF	chrXIV:76920-oORF	NA	124	GUG	YNL295W
chrXII:556749-556761	chrXII:556749-556761	26	26	GUG	YLR207W
chrII:618889-618907	chrII:618889-618907	1	74	GUG	YBR199W
chrXI:381896-381875	chrXI:381896-381875	17	56	GUG	YKL032C
chrXII:440422-440431	chrXII:440422-440431	35	12	GUG	YLR150W
chrXV:361130-oORF	chrXV:361130-oORF	NA	92	GUG	YOR016C
chrII:504384-504318	chrII:504384-504318	31	46	GUG	YBR133C
chrXIII:236036-236015	chrXIII:236036-236015	63	47	GUG	YML018C
chrVII:888854-888863	chrVII:888854-888863	18	93	GUG	YGR195W
chrXIII:291094-291112	chrXIII:291094-291112	21	89	GUG	YMR012W
chrI:138401-138377	chrI:138401-138377	32	52	GUG	YAL007C
chrXV:507534-oORF	chrXV:507534-oORF	NA	33	GUG	YOR097C
chrXVI:88459-88465	chrXVI:88459-88465	51	33	GUG	YPL243W
chrXIII:532074-532083	chrXIII:532074-532083	35	49	GUG	YMR130W
chrVIII:108765-oORF	chrVIII:108765-oORF	NA	102	GUG	YHR002W
chrXIV:323803-oORF	chrXIV:323803-oORF	NA	49	GUG	YNL165W
chrIV:868183-868213	chrIV:868183-868213	10	78	UUG	YDR208W
chrXI:389960-389921	chrXI:389960-389921	38	46	UUG	YKL026C
chrII:620827-oORF	chrII:620827-oORF	NA	11	UUG	YBR200W
chrXV:492917-492905	chrXV:492917-492905	64	49	UUG	YOR090C
chrIV:1362821-1362851	chrIV:1362821-1362851	26	94	UUG	YDR452W
chrXI:479211-479229	chrXI:479211-479229	4	67	UUG	YKR021W
chrVIII:207611-207629	chrVIII:207611-207629	24	122	UUG	YHR050W
chrIV:771833-oORF	chrIV:771833-oORF	NA	50	UUG	YDR159W
chrVIII:160742-oORF	chrVIII:160742-oORF	NA	14	UUG	YHR026W
chrIV:591433-591421	chrIV:591433-591421	77	37	UUG	YDR072C
chrXV:492899-oORF	chrXV:492899-oORF	NA	67	UUG	YOR090C
chrIV:1234145-1234166	chrIV:1234145-1234166	51	33	UUG	YDR380W
chrIX:312878-312890	chrIX:312878-312890	14	36	UUG	YIL021W
chrXII:954208-954181	chrXII:954208-954181	37	36	UUG	YLR414C
chrX:450972-451008	chrX:450972-451008	11	49	UUG	YJR007W
chrIV:1288010-1288004	chrIV:1288010-1288004	66	3	UUG	YDR407C
chrXIV:289393-289423	chrXIV:289393-289423	74	49	UUG	YNL186W
chrXI:360102-oORF	chrXI:360102-oORF	NA	54	UUG	YKL041W
chrXIII:637056-637041	chrXIII:637056-637041	37	22	UUG	YMR188C
chrXII:728892-728913	chrXII:728892-728913	41	36	UUG	YLR300W
chrXVI:187781-oORF	chrXVI:187781-oORF	NA	38	UUG	YPL190C
chrVIII:470909-oORF	chrVIII:470909-oORF	NA	27	UUG	YHR183W
chrXIV:255293-oORF	chrXIV:255293-oORF	NA	49	UUG	YNL207W
chrIII:163208-163184	chrIII:163208-163184	117	10	UUG	YCR024C-A
chrII:549082-549067	chrII:549082-549067	58	18	UUG	YBR154C
chrIII:163114-oORF	chrIII:163114-oORF	NA	104	UUG	YCR024C-A
chrVIII:160746-160755	chrVIII:160746-160755	88	18	UUG	YHR026W
chrXIII:751836-751878	chrXIII:751836-751878	82	21	UUG	YMR241W
chrXV:502725-502734	chrXV:502725-502734	60	39	UUG	YOR094W
chrII:560002-560062	chrII:560002-560062	15	47	UUG	YBR160W
chrIV:593836-593851	chrIV:593836-593851	41	38	UUG	YDR074W
chrIV:817891-817903	chrIV:817891-817903	46	44	UUG	YDR178W
chrII:164117-164018	chrII:164117-164018	21	1	UUG	YBL030C
chrIII:176457-oORF	chrIII:176457-oORF	NA	66	UUG	YCR030C
chrVI:103177-oORF	chrVI:103177-oORF	NA	35	UUG	YFL018C
chrXII:668933-668909	chrXII:668933-668909	18	25	UUG	YLR262C
chrIV:107171-107198	chrIV:107171-107198	9	83	UUG	YDL195W
chrXI:208200-208242	chrXI:208200-208242	4	37	UUG	YKL125W
chrIV:36515-oORF	chrIV:36515-oORF	NA	64	UUG	YDL234C
chrXI:418283-oORF	chrXI:418283-oORF	NA	34	UUG	YKL012W
chrII:770479-770449	chrII:770479-770449	34	80	UUG	YBR283C
chrII:142889-142871	chrII:142889-142871	3	22	UUG	YBL040C
chrXIII:553265-553289	chrXIII:553265-553289	72	36	UUG	YMR144W
chrV:291999-292023	chrV:291999-292023	42	10	UUG	YER067W
chrXVI:517038-517020	chrXVI:517038-517020	2	131	UUG	YPL019C
chrXV:170956-170992	chrXV:170956-170992	77	16	UUG	YOL081W
chrXVI:506377-506314	chrXVI:506377-506314	2	66	UUG	YPL023C
chrIX:117941-117980	chrIX:117941-117980	11	32	UUG	YIL126W
chrXIII:674790-674775	chrXIII:674790-674775	9	22	UUG	YMR205C
chrXIV:442407-442374	chrXIV:442407-442374	16	83	UUG	YNL097C
chrIV:591401-591350	chrIV:591401-591350	6	69	UUG	YDR072C
chrII:90712-oORF	chrII:90712-oORF	NA	44	UUG	YBL069W
chrVII:291955-291982	chrVII:291955-291982	50	44	UUG	YGL115W
chrXIII:204205-204196	chrXIII:204205-204196	93	23	UUG	YML038C
chrXIII:902768-oORF	chrXIII:902768-oORF	NA	11	UUG	YMR315W
chrIV:310172-310151	chrIV:310172-310151	29	16	UUG	YDL081C
chrXIII:880276-oORF	chrXIII:880276-oORF	NA	48	UUG	YMR305C
chrXI:559640-oORF	chrXI:559640-oORF	NA	39	UUG	YKR062W
chrXIV:664222-oORF	chrXIV:664222-oORF	NA	3	UUG	YNR018W
chrIX:160207-160192	chrIX:160207-160192	27	66	UUG	YIL109C
chrXV:981774-oORF	chrXV:981774-oORF	NA	110	UUG	YOR346W
chrVII:254614-254626	chrVII:254614-254626	14	38	UUG	YGL135W
chrX:352184-352160	chrX:352184-352160	52	39	UUG	YJL047C
chrVIII:364180-364168	chrVIII:364180-364168	15	77	UUG	YHR129C
chrXIII:740233-740263	chrXIII:740233-740263	2	60	UUG	YMR234W
chrII:618545-oORF	chrII:618545-oORF	NA	56	UUG	YBR198C
chrXVI:543882-oORF	chrXVI:543882-oORF	NA	10	UUG	YPL007C
chrIV:675792-oORF	chrIV:675792-oORF	NA	15	UUG	YDR109C
