# Supplementary material for: Yeast eIF2A has a minimal role in translation initiation and uORF-mediated translational control in vivo
Source: eLife. 2024 Jan 24;12:RP92916. doi: 10.7554/eLife.92916 (PMC10945734; doi:10.7554/eLife.92916)
Supplement: Figure 6—figure supplement 1—source data 1. [file elife-92916-fig6-figsupp1-data1.xlsx]

## Sheet: Sheet1
uORF_ID	RRO Change (log2FoldChange eIF2A∆ vs WT)	RRO of WT (log2)	RRO of eIF2A∆ (log2)
near-YAL023C_62	-2.03635	-9.22306	-11.2594
near-YAR008W_78	1.32952	-5.31066	-3.98114
near-YBL030C_1	1.4484	-11.1112	-9.66277
near-YBL030C_10	1.4484	-11.1112	-9.66277
near-YBL030C_37	1.4484	-11.1112	-9.66277
near-YBL047C_68	0.560283	-9.70829	-9.14801
near-YBL099W_248	-0.202797	-8.87564	-9.07844
near-YBL099W_41	-0.334075	-7.44145	-7.77552
near-YBL099W_54	-0.604576	-8.3787	-8.98328
near-YBL099W_62	-0.260244	-8.2641	-8.52434
near-YBL099W_68	-0.357108	-8.38008	-8.73719
near-YBL099W_86	-0.121714	-9.05671	-9.17843
near-YBR054W_16	-0.631552	-8.45591	-9.08746
near-YBR054W_17	-1.43857	-8.45591	-9.89448
near-YBR054W_29	-1.36829	-8.94074	-10.309
near-YBR078W_109	-1.10218	-10.6361	-11.7383
near-YBR078W_123	-2.078	-11.4669	-13.5449
near-YBR078W_133	-1.49304	-11.4665	-12.9595
near-YBR078W_51	-1.40326	-9.68074	-11.084
near-YBR082C_51	-2.87364	-9.19374	-12.0674
near-YBR086C_172	-0.915786	-8.12389	-9.03968
near-YBR086C_187	-1.23715	-8.12389	-9.36104
near-YBR086C_200	-1.23715	-8.12389	-9.36104
near-YBR086C_47	-1.66013	-8.20868	-9.86881
near-YBR086C_59	-1.50539	-8.35458	-9.85997
near-YBR086C_67	-1.91381	-8.44746	-10.3613
near-YBR086C_79	-2.9061	-8.44746	-11.3536
near-YBR121C_31	-0.83944	-9.87139	-10.7108
near-YBR121C_34	-1.40601	-10.0411	-11.4471
near-YBR121C_8	-0.369695	-9.34125	-9.71094
near-YBR162C_28	-1.95761	-10.0761	-12.0337
near-YBR162C_3	-0.543704	-10.4907	-11.0344
near-YBR196C_4	-0.970156	-12.5203	-13.4904
near-YBR201W_43	-0.773118	-3.63139	-4.4045
near-YBR201W_49	-0.773118	-3.63139	-4.4045
near-YBR221C_18	-2.53294	-9.30034	-11.8333
near-YCR084C_113	0.879474	-9.21268	-8.33321
near-YCR084C_68	0.486542	-8.62766	-8.14112
near-YDL014W_22	0.0198693	-8.99914	-8.97927
near-YDL014W_28	-0.106287	-8.99914	-9.10542
near-YDL014W_42	0.00889784	-9.11433	-9.10543
near-YDL014W_57	-0.128145	-9.11433	-9.24247
near-YDL014W_67	-0.128145	-9.11433	-9.24247
near-YDL014W_87	0.134295	-9.37678	-9.24249
near-YDL014W_93	0.465263	-9.80721	-9.34194
near-YDL014W_94	0.465263	-9.80721	-9.34194
near-YDL055C_21	-1.59518	-11.8339	-13.429
near-YDL055C_68	-1.59734	-11.8331	-13.4304
near-YDL055C_71	-1.59734	-11.8331	-13.4304
near-YDL073W_22	-1.62022	-4.19214	-5.81236
near-YDL073W_73	-1.62022	-4.19214	-5.81236
near-YDL081C_16	-0.852465	-9.60348	-10.4559
near-YDL081C_23	-2.75826	-10.4967	-13.2549
near-YDL081C_6	-1.03736	-9.05588	-10.0932
near-YDL084W_52	0.578276	-10.8734	-10.2951
near-YDL084W_58	0.899965	-11.1951	-10.2951
near-YDL195W_54	-1.80269	-9.91804	-11.7207
near-YDL204W_71	-0.12023	-4.7082	-4.82843
near-YDR033W_204	-0.980308	-9.94165	-10.922
near-YDR033W_33	-0.980906	-11.2633	-12.2442
near-YDR060W_11	-0.24783	-7.94024	-8.18807
near-YDR060W_17	-0.24783	-7.94024	-8.18807
near-YDR062W_108	-1.53863	-8.12098	-9.65962
near-YDR063W_37	0.120846	-5.66751	-5.54666
near-YDR073W_57	-0.0725775	-2.67833	-2.7509
near-YDR074W_189	-0.225558	-9.21776	-9.44332
near-YDR074W_195	-0.225558	-9.21776	-9.44332
near-YDR133C_151	0.0397838	3.39878	3.43857
near-YDR133C_4	0.126952	3.88191	4.00887
near-YDR133C_85	0.0435728	3.76693	3.8105
near-YDR232W_66	-3.22361	-7.28719	-10.5108
near-YDR293C_417	-0.449181	-7.0465	-7.49568
near-YDR293C_474	-0.449181	-7.0465	-7.49568
near-YDR293C_519	-0.462358	-7.17163	-7.63399
near-YDR293C_546	0.191504	-7.82548	-7.63398
near-YDR293C_557	0.136143	-7.63322	-7.49708
near-YDR293C_99	-0.325472	-8.6325	-8.95797
near-YDR298C_76	0.799983	-8.16261	-7.36263
near-YDR382W_33	-0.317513	-8.52097	-8.83848
near-YDR497C_16	-0.442534	-8.13895	-8.58148
near-YEL009C_117	-0.128447	-4.00313	-4.13158
near-YEL009C_129	-0.591588	-4.08425	-4.67584
near-YEL009C_162	-0.188703	-5.37165	-5.56035
near-YEL009C_179	1.03546	-6.58401	-5.54855
near-YEL009C_292	2.02801	-7.17825	-5.15024
near-YEL009C_62	0.487203	-3.65563	-3.16843
near-YEL009C_68	-0.0270252	-3.85367	-3.88069
near-YEL009C_85	0.302326	-4.85495	-4.55262
near-YEL026W_28	-0.79525	-8.22292	-9.01817
near-YEL026W_31	-1.16563	-8.33811	-9.50374
near-YEL037C_36	1.03914	-9.68691	-8.64777
near-YER019C-A_15	0.280928	-7.2723	-6.99137
near-YER081W_11	1.20538	-6.31145	-5.10607
near-YER081W_17	1.78776	-6.8939	-5.10613
near-YER081W_7	1.43349	-6.31132	-4.87783
near-YER089C_14	0.77651	-8.44032	-7.66381
near-YER094C_31	-0.568957	-6.6207	-7.18965
near-YER148W_77	1.21874	-8.21655	-6.99781
near-YER165W_41	-1.97312	-11.3558	-13.329
near-YFL039C_35	-0.0048323	-10.7757	-10.7805
near-YFL039C_78	0.658875	-12.024	-11.3651
near-YFL039C_97	0.335846	-12.7019	-12.3661
near-YFL045C_19	1.56581	-11.1286	-9.56283
near-YFR049W_72	2.16547	-7.41885	-5.25338
near-YFR049W_93	1.64704	-7.41886	-5.77182
near-YFR053C_11	-3.17126	-9.07215	-12.2434
near-YGL008C_4	-1.05263	-13.9236	-14.9762
near-YGL022W_12	-1.69177	-8.383	-10.0748
near-YGL028C_102	-0.397124	-8.74288	-9.14
near-YGL030W_12	-0.81312	-9.7562	-10.5693
near-YGL071W_353	-1.26989	-5.70331	-6.9732
near-YGL123W_14	-0.269957	-10.3632	-10.6331
near-YGL123W_20	-0.167579	-10.5399	-10.7075
near-YGL123W_47	-0.785394	-11.3632	-12.1486
near-YGL123W_54	-0.629432	-12.7411	-13.3705
near-YGL202W_77	-0.546476	-6.95554	-7.50202
near-YGL202W_83	-0.204242	-7.34804	-7.55229
near-YGR086C_43	1.68	-11.4138	-9.7338
near-YGR146C_168	-0.0929918	-4.75183	-4.84482
near-YGR178C_31	0.562901	-8.7814	-8.2185
near-YGR178C_68	-0.436001	-8.7814	-9.2174
near-YGR189C_27	-4.39661	-9.25969	-13.6563
near-YGR189C_36	-4.39661	-9.25969	-13.6563
near-YGR193C_40	-3.18043	-6.7639	-9.94433
near-YGR229C_60	-0.0445988	-7.32184	-7.36644
near-YGR267C_87	0.242347	-7.12657	-6.88422
near-YGR279C_18	0.194631	-10.7309	-10.5363
near-YHR007C_53	-1.93025	-8.93516	-10.8654
near-YHR009C_56	0.316391	-6.40746	-6.09107
near-YHR009C_86	0.177376	-6.40747	-6.23009
near-YHR020W_4	-3.21621	-9.90276	-13.119
near-YHR026W_35	-1.4429	-8.29672	-9.73962
near-YHR103W_30	1.56277	-7.47676	-5.91399
near-YHR143W_43	-0.663542	-9.22311	-9.88665
near-YHR143W_55	-0.0785338	-9.80811	-9.88665
near-YHR162W_121	-2.1609	-6.61316	-8.77406
near-YHR183W_27	-0.816704	-11.1672	-11.9839
near-YHR183W_30	-0.330742	-11.6531	-11.9839
near-YHR183W_35	-0.330742	-11.6531	-11.9839
near-YHR205W_155	1.77187	-8.9986	-7.22674
near-YHR206W_263	0.71301	-6.8642	-6.15119
near-YIL033C_57	-0.299034	-8.27031	-8.56935
near-YIL036W_24	0.428055	-6.64796	-6.2199
near-YIL036W_27	0.259555	-6.64791	-6.38836
near-YJL127C_33	-2.15857	-3.95315	-6.11172
near-YJL138C_13	-1.62299	-12.298	-13.921
near-YJR045C_102	-0.67133	-10.1529	-10.8242
near-YJR045C_99	-0.088366	-10.1529	-10.2413
near-YKL039W_7	-1.34387	-6.13115	-7.47501
near-YKL054C_31	0.0926843	-9.58763	-9.49495
near-YKL096W-A_16	0.928794	-11.5639	-10.6351
near-YKL104C_23	-1.75414	-8.68783	-10.442
near-YKL126W_35	-1.72228	-5.96402	-7.6863
near-YKL126W_68	-1.72228	-5.96402	-7.6863
near-YKL181W_32	1.27596	-7.96278	-6.68682
near-YKL181W_60	0.366021	-8.37709	-8.01107
near-YKL183W_43	0.737108	-5.46278	-4.72567
near-YKL183W_88	-2.30391	-5.23037	-7.53428
near-YKL185W_172	-0.966924	-6.28215	-7.24908
near-YKL185W_195	-1.1913	-7.05946	-8.25077
near-YKL185W_228	-1.77521	-7.05947	-8.83467
near-YKL212W_74	0.163673	-8.67171	-8.50804
near-YKL212W_80	0.556737	-9.4788	-8.92206
near-YKR003W_60	-0.494706	-6.41219	-6.90689
near-YKR079C_42	0.210753	-5.02111	-4.81035
near-YKR079C_75	0.0611169	-5.0211	-4.95998
near-YLL013C_70	0.56433	-8.07557	-7.51124
near-YLR006C_26	0.848881	-5.76924	-4.92036
near-YLR093C_4	-3.44706	-5.83438	-9.28144
near-YLR110C_14	-1.23565	-12.307	-13.5426
near-YLR110C_19	-1.32918	-12.2149	-13.544
near-YLR130C_36	2.35733	-9.74791	-7.39058
near-YLR167W_10	-1.09548	-11.4875	-12.583
near-YLR219W_112	0.299827	-6.54536	-6.24553
near-YLR219W_121	0.299827	-6.54536	-6.24553
near-YLR219W_52	0.299827	-6.54536	-6.24553
near-YLR224W_13	-4.66879	-2.68006	-7.34885
near-YLR256W_116	-0.343487	-8.65924	-9.00272
near-YLR286C_122	-0.0605473	-7.47611	-7.53665
near-YLR286C_16	-0.609939	-9.31702	-9.92696
near-YLR286C_22	-0.725098	-9.31703	-10.0421
near-YLR286C_44	-0.448705	-9.47753	-9.92624
near-YLR340W_19	-0.807798	-12.3285	-13.1363
near-YLR340W_22	-1.13012	-12.3285	-13.4587
near-YLR342W_224	-0.603381	-10.3913	-10.9947
near-YLR359W_28	0.00273848	-8.59572	-8.59298
near-YLR372W_50	0.491306	-9.38774	-8.89643
near-YML072C_19	-3.19507	-9.2828	-12.4779
near-YML081C-A_40	-1.05819	-4.95793	-6.01612
near-YML106W_161	-0.801883	-7.9209	-8.72278
near-YML106W_170	-0.801883	-7.9209	-8.72278
near-YML106W_206	-0.801883	-7.9209	-8.72278
near-YMR010W_118	0.0138386	-2.96232	-2.94848
near-YMR010W_131	0.0748289	-5.45735	-5.38253
near-YMR054W_46	-0.105068	-6.95206	-7.05713
near-YMR054W_73	0.215993	-7.27312	-7.05713
near-YMR088C_30	-1.06952	-4.86499	-5.93451
near-YMR088C_51	-1.0104	-5.51477	-6.52516
near-YMR089C_77	0.359709	-6.78347	-6.42376
near-YMR089C_83	0.359709	-6.78347	-6.42376
near-YMR108W_25	-0.243778	-9.71537	-9.95915
near-YMR108W_86	0.603141	-9.71592	-9.11278
near-YMR148W_87	-0.116136	-1.38877	-1.50491
near-YMR207C_58	-0.736173	-1.84631	-2.58248
near-YMR207C_67	-0.736173	-1.84631	-2.58248
near-YMR216C_106	-1.55	-6.72339	-8.27339
near-YMR241W_76	0.729368	-9.29758	-8.56821
near-YMR305C_39	0.0221805	-10.2429	-10.2207
near-YNL064C_141	0.786627	-10.5482	-9.76157
near-YNL064C_151	0.93764	-10.8698	-9.93217
near-YNL064C_43	-1.87437	-10.0606	-11.935
near-YNL066W_18	1.02524	-8.23147	-7.20624
near-YNL066W_21	1.02524	-8.23147	-7.20624
near-YNL066W_39	1.01345	-8.35733	-7.34388
near-YNL066W_75	0.785892	-8.64689	-7.861
near-YNL085W_105	-0.968046	-7.03306	-8.00111
near-YNL085W_86	-1.96925	-6.71102	-8.68027
near-YNL094W_62	0.554195	-5.25553	-4.70134
near-YNL156C_1	0.706802	-4.7841	-4.0773
near-YNL156C_16	0.777465	-4.93482	-4.15735
near-YNL156C_43	0.777465	-4.93482	-4.15735
near-YNL156C_49	0.602537	-4.93498	-4.33244
near-YNL161W_65	0.733831	-7.06033	-6.32649
near-YNL190W_16	-2.0037	-9.47015	-11.4738
near-YNL238W_38	-1.75749	-5.82377	-7.58125
near-YNL251C_14	-0.343325	-7.37236	-7.71569
near-YNL251C_47	-0.148605	-7.78862	-7.93722
near-YNL251C_53	-0.731836	-7.78862	-8.52045
near-YNL251C_74	-0.731836	-7.78862	-8.52045
near-YNL307C_23	-0.148669	-6.69262	-6.84129
near-YNL307C_65	0.285987	-7.58802	-7.30203
near-YNR051C_110	-0.767693	-7.02683	-7.79453
near-YNR051C_119	-0.767693	-7.02683	-7.79453
near-YNR051C_170	-1.18428	-7.02683	-8.21112
near-YNR051C_184	-0.992108	-6.80515	-7.79726
near-YNR051C_210	0.71028	-6.8067	-6.09642
near-YNR051C_219	0.71028	-6.8067	-6.09642
near-YOL036W_10	-0.106804	-3.37854	-3.48535
near-YOL036W_115	-0.153497	-3.42488	-3.57837
near-YOL123W_245	-0.617648	-8.36511	-8.98276
near-YOL123W_275	-1.0308	-8.95152	-9.98232
near-YOL136C_156	4.19171	-8.62037	-4.42866
near-YOR014W_115	0.948444	-8.22276	-7.27431
near-YOR014W_49	0.532696	-7.80701	-7.27432
near-YOR014W_67	0.532696	-7.80701	-7.27432
near-YOR052C_39	-4.82519	-6.46015	-11.2853
near-YOR065W_23	-0.345843	-6.63534	-6.98119
near-YOR065W_34	-0.077969	-6.64932	-6.72728
near-YOR065W_59	-0.624945	-6.87911	-7.50405
near-YOR136W_20	0.0245152	-8.06929	-8.04478
near-YOR153W_112	-3.97892	-10.0347	-14.0136
near-YOR247W_104	-0.186676	-8.10535	-8.29203
near-YOR247W_117	-0.491769	-7.92533	-8.4171
near-YOR247W_150	-0.105243	-8.31186	-8.41711
near-YOR247W_171	-0.866564	-9.42662	-10.2932
near-YOR335C_31	-1.67889	-10.6235	-12.3024
near-YOR346W_110	0.949483	-5.78852	-4.83903
near-YPL145C_52	-0.90245	-8.54528	-9.44773
near-YPL154C_20	-1.51657	-8.74051	-10.2571
near-YPL184C_100	0.721918	-8.06896	-7.34704
near-YPL184C_295	-0.457329	-7.4814	-7.93873
near-YPL184C_369	-2.6703	-7.25835	-9.92865
near-YPL184C_467	-1.8731	-7.0638	-8.9369
near-YPL260W_53	-1.65641	-7.84425	-9.50066
near-YPR010C_19	-0.368381	-8.59535	-8.96373
near-YPR010C_22	-1.07791	-9.46896	-10.5469
near-YPR024W_125	-1.77363	-7.38673	-9.16036
near-YPR109W_3	-1.37176	-3.19231	-4.56407
near-YPR109W_66	-1.7215	-3.41979	-5.14129
near-YPR149W_138	-0.716977	-10.0474	-10.7644
near-YPR149W_71	-1.01599	-8.04881	-9.06479
near-YPR149W_92	-1.0699	-8.10994	-9.17984
near-YPR149W_99	-1.71265	-10.0498	-11.7624
near-YPR156C_32	0.0356904	-7.8474	-7.81171
near-YPR156C_44	0.0356904	-7.8474	-7.81171
near-YPR156C_53	0.0356904	-7.8474	-7.81171
near-YPR159W_22	-1.04664	-8.74341	-9.79005
near-YPR159W_28	-1.04664	-8.74341	-9.79005
near-YPR165W_134	-1.62751	-8.76893	-10.3964
near-YPR165W_20	-1.62771	-8.7675	-10.3952
near-YPR165W_32	-1.62771	-8.7675	-10.3952
uaug-YAR008W_27	0.910606	-4.89159	-3.98098
uaug-YAR008W_67	1.32952	-5.31066	-3.98114
uaug-YBR028C_25	1.22442	-6.61058	-5.38616
uaug-YBR168W_176	0.44642	-4.58489	-4.13847
uaug-YCR019W_84	-1.347	-3.26672	-4.61372
uaug-YDL204W_26	-0.492777	-3.48623	-3.97901
uaug-YDL204W_53	0.0114899	-4.07583	-4.06434
uaug-YDR073W_48	0.0682803	-2.47143	-2.40315
uaug-YDR133C_52	0.121631	3.88192	4.00355
uaug-YDR387C_67	-0.275758	-4.0614	-4.33716
uaug-YER050C_11	-0.928094	-5.67318	-6.60127
uaug-YER050C_2	-0.928094	-5.67318	-6.60127
uaug-YER081W_1	1.43349	-6.31132	-4.87783
uaug-YGL032C_28	-4.76098	-1.4255	-6.18648
uaug-YGL125W_21	-1.01172	-7.10305	-8.11478
uaug-YGL256W_369	-0.661084	-5.6834	-6.34448
uaug-YHR135C_41	-0.397815	-7.10075	-7.49856
uaug-YJR134C_16	0.396576	-5.40942	-5.01284
uaug-YKR003W_27	-0.0696217	-5.99496	-6.06458
uaug-YLR224W_106	-4.29441	-3.05474	-7.34915
uaug-YLR333C_81	0.742659	-10.4357	-9.69308
uaug-YML128C_41	-0.906701	-8.18635	-9.09305
uaug-YMR195W_41	-1.41471	-5.56851	-6.98322
uaug-YNL032W_4	-1.00014	-4.31474	-5.31488
uaug-YNL156C_4	0.706802	-4.7841	-4.0773
uaug-YNL239W_16	-0.949659	-5.45391	-6.40357
uaug-YOL036W_139	-0.309907	-3.4249	-3.73481
uaug-YOR136W_11	0.0245152	-8.06929	-8.04478
uaug-YOR302W_1	0.35771	-3.86597	-3.50826
