# Supplementary material for: Yeast eIF2A has a minimal role in translation initiation and uORF-mediated translational control in vivo
Source: eLife. 2024 Jan 24;12:RP92916. doi: 10.7554/eLife.92916 (PMC10945734; doi:10.7554/eLife.92916)
Supplement: Figure 6—figure supplement 1—source data 3. [file elife-92916-fig6-figsupp1-data3.xlsx]

## Sheet: Sheet1
uORF_ID	RRO Change (log2FoldChange eIF2A∆ treated with SM vs WT treated with SM )	RRO of WT treated with SM (log2)	RRO of eIF2A∆ treated with SM (log2)
near-YAL017W_44	0.0164217	-6.94311	-6.92669
near-YBL030C_1	-0.596771	-8.03018	-8.62695
near-YBL030C_10	-0.596771	-8.03018	-8.62695
near-YBL030C_37	-0.72587	-8.31988	-9.04575
near-YBL047C_68	-0.543859	-7.88187	-8.42572
near-YBL099W_248	0.16667	-8.7659	-8.59923
near-YBL099W_41	-0.0695895	-8.64789	-8.71748
near-YBL099W_62	0.0586998	-9.23455	-9.17585
near-YBL099W_68	0.0586998	-9.23455	-9.17585
near-YBL099W_86	-0.0220963	-9.4776	-9.4997
near-YBL103C_132	1.2497	-7.39997	-6.15027
near-YBL103C_156	1.2497	-7.39997	-6.15027
near-YBR054W_16	-0.411016	-7.80829	-8.2193
near-YBR054W_17	-0.609118	-7.61469	-8.22381
near-YBR054W_29	-0.609118	-7.61469	-8.22381
near-YBR054W_38	-0.778479	-7.80841	-8.58689
near-YBR059C_101	-1.31885	-5.3842	-6.70305
near-YBR059C_77	-0.705068	-5.26012	-5.96518
near-YBR059C_82	-0.705068	-5.26012	-5.96518
near-YBR078W_109	-0.535097	-10.2977	-10.8328
near-YBR078W_51	-0.214274	-10.2977	-10.512
near-YBR082C_51	-0.892212	-8.60744	-9.49965
near-YBR120C_21	2.82397	-7.53247	-4.7085
near-YBR121C_31	0.0550078	-8.40842	-8.35342
near-YBR121C_34	-0.169516	-8.40843	-8.57794
near-YBR121C_8	-0.723775	-7.62965	-8.35342
near-YBR162C_116	0.129739	-9.92954	-9.7998
near-YBR162C_28	-0.26056	-7.84522	-8.10578
near-YBR162C_3	-0.734638	-7.61282	-8.34746
near-YBR192W_65	0.220143	-5.57617	-5.35602
near-YBR192W_80	0.54493	-5.90096	-5.35603
near-YBR201W_43	-0.344842	-3.18404	-3.52888
near-YBR201W_49	-0.344842	-3.18404	-3.52888
near-YBR212W_34	-0.479329	-6.06637	-6.5457
near-YBR212W_82	-1.4891	-6.38493	-7.87403
near-YBR212W_91	-3.91	-6.38491	-10.2949
near-YBR221C_146	-1.97721	-8.02716	-10.0044
near-YCR027C_75	-0.404246	-4.19158	-4.59582
near-YCR084C_113	-0.169594	-6.51709	-6.68669
near-YCR084C_68	-0.169594	-6.51709	-6.68669
near-YDL014W_22	0.124509	-8.56049	-8.43598
near-YDL014W_28	0.863497	-9.29947	-8.43597
near-YDL014W_42	0.863497	-9.29947	-8.43597
near-YDL014W_57	0.863497	-9.29947	-8.43597
near-YDL081C_16	1.86694	-10.785	-8.91808
near-YDL081C_6	0.910992	-9.56253	-8.65154
near-YDL122W_125	-1.09647	-6.19611	-7.29258
near-YDL122W_131	-1.09647	-6.19611	-7.29258
near-YDL132W_60	0.82988	-6.15375	-5.32387
near-YDL134C_178	-0.223604	-6.72561	-6.94921
near-YDL134C_21	1.0076	-7.72589	-6.71828
near-YDL141W_131	0.431627	-6.58634	-6.15471
near-YDL145C_176	0.639325	-7.9886	-7.34928
near-YDL160C_228	-0.123925	-8.8381	-8.96203
near-YDL160C_237	0.097815	-9.05983	-8.96201
near-YDL224C_233	0.286705	-6.70725	-6.42054
near-YDL224C_249	-0.0398954	-6.70723	-6.74712
near-YDR033W_204	-0.479784	-9.85827	-10.3381
near-YDR062W_108	-1.59802	-6.48995	-8.08798
near-YDR077W_12	-0.730607	-13.0197	-13.7503
near-YDR133C_151	0.0185405	3.95046	3.969
near-YDR133C_35	0.871642	-5.36799	-4.49635
near-YDR133C_4	0.307483	5.06193	5.36941
near-YDR133C_85	0.172362	4.62928	4.80164
near-YDR242W_77	-0.448835	-3.42232	-3.87116
near-YDR280W_64	-1.41327	-6.46644	-7.87971
near-YDR293C_114	-0.583109	-7.36345	-7.94656
near-YDR293C_417	-3.05807	-6.57183	-9.62991
near-YDR293C_474	-2.9073	-6.72262	-9.62992
near-YDR293C_99	-0.583109	-7.36345	-7.94656
near-YDR298C_76	0.400499	-7.87551	-7.47501
near-YDR372C_34	0.637903	-6.23804	-5.60014
near-YDR372C_37	0.637903	-6.23804	-5.60014
near-YDR372C_65	0.727851	-6.82292	-6.09507
near-YDR372C_74	0.727851	-6.82292	-6.09507
near-YDR382W_33	-0.682631	-8.27185	-8.95448
near-YDR452W_85	-1.06368	-5.73415	-6.79783
near-YEL009C_117	-0.0548818	-7.10676	-7.16165
near-YEL009C_129	-0.00586284	-7.19793	-7.20379
near-YEL009C_140	-0.264894	-8.00719	-8.27209
near-YEL009C_162	0.0697235	-8.82751	-8.75778
near-YEL009C_179	0.400265	-10.0316	-9.63135
near-YEL009C_292	-0.436787	-8.69253	-9.12932
near-YEL009C_62	0.0130345	-6.90031	-6.88727
near-YEL009C_68	-0.0371068	-7.06174	-7.09884
near-YEL009C_85	0.315468	-8.45021	-8.13474
near-YEL026W_28	-0.0635822	-9.44527	-9.50886
near-YEL026W_31	-0.0635822	-9.44527	-9.50886
near-YEL063C_94	-0.177725	-8.71039	-8.88812
near-YER081W_109	-1.7079	-4.80674	-6.51463
near-YER081W_11	-1.52257	-5.40302	-6.92558
near-YER081W_17	-1.69741	-5.81844	-7.51585
near-YER081W_7	-2.3343	-4.59134	-6.92564
near-YER089C_14	1.65043	-6.6501	-4.99967
near-YER148W_70	-0.179466	-6.83781	-7.01728
near-YER148W_77	-0.608133	-5.6099	-6.21803
near-YER148W_82	-0.598186	-6.83775	-7.43594
near-YER148W_98	-1.59552	-6.42276	-8.01829
near-YFL009W_24	-0.023978	-5.9556	-5.97958
near-YFL039C_25	0.448724	-12.1442	-11.6954
near-YFL039C_35	-0.417908	-9.28557	-9.70348
near-YFL039C_78	-0.597665	-9.61922	-10.2169
near-YFL039C_97	-1.46438	-10.9734	-12.4378
near-YFR049W_129	-0.0830267	-6.63534	-6.71836
near-YFR049W_72	-0.366142	-5.75889	-6.12503
near-YFR049W_93	-0.0765089	-6.04849	-6.125
near-YGL028C_102	-0.387178	-8.60493	-8.99211
near-YGL028C_127	-1.35921	-9.8537	-11.2129
near-YGL030W_12	0.41209	-9.47798	-9.06589
near-YGL044C_177	3.3491	-9.42396	-6.07486
near-YGL044C_183	3.3491	-9.42396	-6.07486
near-YGL071W_394	1.18366	-6.08006	-4.89641
near-YGL123W_14	-1.11497	-9.52662	-10.6416
near-YGL123W_20	-1.11497	-9.52662	-10.6416
near-YGL123W_47	-0.864292	-10.3615	-11.2258
near-YGL125W_70	1.08688	-8.18921	-7.10232
near-YGL139W_64	2.34069	-7.48824	-5.14754
near-YGL139W_70	2.34069	-7.48824	-5.14754
near-YGL139W_76	2.20658	-7.48824	-5.28166
near-YGL167C_123	-1.04827	-6.66841	-7.71669
near-YGL190C_85	0.949593	-6.35227	-5.40268
near-YGL202W_77	0.348663	-7.4939	-7.14524
near-YGL202W_83	0.659722	-8.14355	-7.48383
near-YGL224C_17	1.11913	-7.20675	-6.08762
near-YGR086C_43	0.0596972	-10.7757	-10.716
near-YGR191W_140	0.652726	-8.04339	-7.39066
near-YGR191W_90	0.652726	-8.04339	-7.39066
near-YGR209C_16	0.695085	-9.19369	-8.49861
near-YGR279C_18	-0.946437	-9.39382	-10.3403
near-YHL034C_54	-0.195395	-7.9563	-8.1517
near-YHR009C_56	-0.917671	-4.04584	-4.96351
near-YHR009C_86	-0.964127	-4.10379	-5.06792
near-YHR020W_4	-0.827413	-9.34551	-10.1729
near-YHR026W_35	0.691286	-8.22703	-7.53575
near-YHR030C_175	-0.18422	-7.05945	-7.24367
near-YHR103W_30	0.771347	-6.44442	-5.67307
near-YHR162W_121	-0.429493	-7.65016	-8.07966
near-YHR162W_16	-0.520254	-9.71289	-10.2331
near-YHR162W_20	-0.104429	-11.2982	-11.4027
near-YHR162W_29	-0.518316	-11.2982	-11.8165
near-YHR162W_65	-0.623747	-10.4501	-11.0738
near-YHR205W_155	-0.141431	-6.05957	-6.201
near-YHR205W_217	0.12895	-6.64843	-6.51948
near-YHR206W_263	-0.589182	-5.63293	-6.22212
near-YIL033C_57	1.6075	-7.93318	-6.32567
near-YIL033C_75	0.611997	-7.93316	-7.32117
near-YIL036W_24	0.278065	-6.34015	-6.06209
near-YIL036W_27	0.278065	-6.34015	-6.06209
near-YIL038C_46	-0.910277	-7.24065	-8.15093
near-YIL038C_71	-0.691145	-7.04678	-7.73793
near-YIL038C_74	-0.691145	-7.04678	-7.73793
near-YIL038C_94	-0.426798	-7.7241	-8.1509
near-YIL069C_1	-2.52615	-10.8716	-13.3977
near-YIL069C_14	-2.4187	-10.979	-13.3977
near-YIL069C_8	-2.52615	-10.8716	-13.3977
near-YIL126W_32	0.830628	-7.55088	-6.72025
near-YIR037W_31	-0.714414	-7.09452	-7.80894
near-YJL052W_14	-0.348352	-11.8102	-12.1585
near-YJL129C_122	2.74716	-6.34472	-3.59757
near-YJL129C_92	2.74716	-6.34472	-3.59757
near-YJL159W_15	-1.38335	-13.8205	-15.2038
near-YJL164C_63	2.36753	-7.31102	-4.94349
near-YJL164C_81	1.95132	-7.31102	-5.3597
near-YJR044C_37	-0.977908	-5.53976	-6.51766
near-YJR044C_43	-0.977908	-5.53976	-6.51766
near-YJR109C_22	0.307968	-12.9098	-12.6018
near-YKL039W_7	-1.06756	-5.40483	-6.47238
near-YKL054C_31	-0.408	-7.7611	-8.1691
near-YKL054C_40	-0.408	-7.7611	-8.1691
near-YKL064W_57	-0.147132	-5.84514	-5.99227
near-YKL096W-A_16	-0.285754	-11.638	-11.9237
near-YKL126W_35	-2.51063	-5.4238	-7.93443
near-YKL126W_68	-2.51063	-5.4238	-7.93443
near-YKL181W_32	-0.877907	-6.60877	-7.48667
near-YKL181W_60	0.121527	-6.87051	-6.74899
near-YKL185W_15	0.588121	-7.53686	-6.94874
near-YKL185W_172	0.109105	-6.05891	-5.9498
near-YKL185W_195	-0.864347	-6.40367	-7.26802
near-YKL185W_228	-0.571622	-6.69621	-7.26783
near-YKL185W_25	0.588121	-7.53686	-6.94874
near-YKL212W_122	0.285999	-7.93022	-7.64422
near-YKL212W_131	0.285999	-7.93022	-7.64422
near-YKL212W_134	0.285999	-7.93022	-7.64422
near-YKL212W_152	-0.252334	-8.19423	-8.44657
near-YKL212W_161	-0.252334	-8.19423	-8.44657
near-YKL212W_74	0.423771	-7.70866	-7.28489
near-YKL212W_80	0.064412	-7.70864	-7.64423
near-YKR042W_133	-0.361527	-11.6303	-11.9918
near-YKR042W_172	-0.53734	-9.36395	-9.9013
near-YKR069W_39	0.851346	-3.39879	-2.54744
near-YLL027W_65	-1.10846	-6.46395	-7.5724
near-YLR006C_26	-1.45876	-3.83502	-5.29378
near-YLR089C_146	0.439887	-7.02628	-6.58639
near-YLR093C_4	1.02938	-7.21792	-6.18854
near-YLR110C_14	-0.760706	-12.6467	-13.4074
near-YLR110C_19	-0.722512	-13.0082	-13.7307
near-YLR152C_109	0.504304	-6.76181	-6.25751
near-YLR167W_10	-2.4075	-11.1101	-13.5176
near-YLR190W_14	0.889198	-6.05054	-5.16134
near-YLR190W_60	-0.23264	-6.53261	-6.76525
near-YLR206W_20	-0.348043	-5.72022	-6.06826
near-YLR219W_52	0.978071	-7.05936	-6.08128
near-YLR256W_116	-1.17049	-5.5951	-6.76558
near-YLR256W_174	-1.02124	-5.93753	-6.95878
near-YLR257W_68	0.69003	-7.86563	-7.1756
near-YLR257W_83	0.340269	-7.86717	-7.5269
near-YLR271W_62	-0.129232	-4.51962	-4.64885
near-YLR277C_69	-0.465744	-4.90761	-5.37336
near-YLR286C_122	-0.0265244	-6.78107	-6.8076
near-YLR286C_16	-1.04444	-8.368	-9.41244
near-YLR286C_22	-1.04444	-8.368	-9.41244
near-YLR286C_44	-0.928082	-9.06993	-9.99801
near-YLR286C_50	-0.736544	-9.26146	-9.99801
near-YLR340W_19	0.55651	-12.0086	-11.4521
near-YLR340W_22	0.761763	-12.2138	-11.4521
near-YLR340W_36	-2.05645	-12.9164	-14.9729
near-YLR355C_24	-1.97781	-11.3517	-13.3295
near-YLR372W_50	1.53307	-8.19983	-6.66676
near-YML106W_161	-1.16317	-5.236	-6.39917
near-YML106W_170	-1.16317	-5.236	-6.39917
near-YML106W_206	-1.16317	-5.236	-6.39917
near-YMR010W_118	-1.98797	-1.13902	-3.12699
near-YMR054W_46	-1.93316	-3.57084	-5.504
near-YMR054W_73	-1.61355	-3.88994	-5.50349
near-YMR054W_85	-1.25104	-4.67512	-5.92615
near-YMR088C_30	0.178922	-4.3889	-4.20998
near-YMR088C_51	0.63678	-4.97827	-4.34149
near-YMR088C_69	0.698524	-5.17345	-4.47493
near-YMR089C_77	0.445641	-5.9269	-5.48126
near-YMR089C_83	0.765387	-6.24668	-5.48129
near-YMR108W_25	-1.13231	-9.69049	-10.8228
near-YMR108W_86	-0.871739	-9.9536	-10.8253
near-YMR119W_80	-1.08486	-4.97272	-6.05757
near-YMR122W-A_22	4.91837	-14.8589	-9.94053
near-YMR139W_96	0.180858	-5.92759	-5.74673
near-YMR148W_87	-0.392758	-1.22745	-1.62021
near-YMR189W_31	0.856974	-8.35633	-7.49936
near-YMR223W_133	-0.104295	-5.04672	-5.15102
near-YMR241W_21	-0.432054	-6.42138	-6.85343
near-YMR241W_76	2.91503	-7.73831	-4.82328
near-YMR241W_84	0.990686	-5.93567	-4.94499
near-YMR305C_39	-0.797022	-7.84813	-8.64516
near-YMR305C_51	-0.696877	-7.94838	-8.64526
near-YMR305C_72	-0.696877	-7.94838	-8.64526
near-YMR305C_93	-0.696877	-7.94838	-8.64526
near-YNL032W_28	3.45521	-6.91925	-3.46404
near-YNL066W_167	-0.924066	-8.68975	-9.61382
near-YNL066W_18	-0.169666	-6.5761	-6.74577
near-YNL066W_21	-0.132737	-6.61302	-6.74576
near-YNL066W_39	-0.430262	-6.65093	-7.08119
near-YNL066W_75	-0.273371	-7.16087	-7.43424
near-YNL094W_62	-0.312568	-2.40003	-2.7126
near-YNL094W_86	-0.312568	-2.40003	-2.7126
near-YNL154C_107	-3.99233	-6.477	-10.4693
near-YNL156C_1	-0.0348909	-3.51599	-3.55088
near-YNL156C_16	0.00717158	-3.55805	-3.55087
near-YNL156C_43	0.148261	-3.6993	-3.55104
near-YNL156C_49	0.196158	-3.74716	-3.551
near-YNL161W_65	0.532553	-6.82276	-6.2902
near-YNL189W_99	1.29335	-9.16615	-7.8728
near-YNL190W_16	-0.0665629	-8.64331	-8.70988
near-YNL190W_188	-0.0719749	-8.64161	-8.71359
near-YNL201C_99	0.469675	-5.83805	-5.36838
near-YNL238W_38	-0.790938	-4.79179	-5.58273
near-YNL251C_114	-0.186725	-6.68543	-6.87216
near-YNL251C_14	-0.137479	-6.04181	-6.17929
near-YNL251C_47	-0.819196	-6.04182	-6.86102
near-YNL251C_53	-0.59673	-6.26427	-6.861
near-YNL251C_74	-0.470009	-6.39102	-6.86103
near-YNL307C_23	0.416874	-5.38553	-4.96865
near-YNL307C_65	1.40916	-6.37738	-4.96821
near-YNR017W_75	-3.294	-5.10123	-8.39523
near-YNR051C_110	-0.815669	-5.20734	-6.02301
near-YNR051C_119	-0.665267	-5.35769	-6.02295
near-YNR051C_170	-1.07162	-5.52924	-6.60086
near-YNR051C_184	-0.745259	-5.5292	-6.27446
near-YOL036W_10	-0.253276	-2.64945	-2.90273
near-YOL036W_115	-0.297938	-2.71162	-3.00956
near-YOL045W_105	1.40865	-5.74408	-4.33543
near-YOL058W_45	0.700612	-13.3915	-12.6909
near-YOL109W_27	0.10722	-8.55591	-8.44869
near-YOL109W_37	-0.101124	-9.54078	-9.6419
near-YOL123W_245	0.615603	-8.12092	-7.50531
near-YOL123W_275	1.39412	-9.12012	-7.726
near-YOL123W_312	0.569794	-7.70393	-7.13414
near-YOL123W_321	0.402655	-7.89561	-7.49296
near-YOL123W_40	-0.487724	-7.00945	-7.49718
near-YOL123W_46	-1.05434	-7.24886	-8.30319
near-YOR008C_47	-1.18288	-5.54294	-6.72583
near-YOR044W_130	-0.839076	-4.76241	-5.60149
near-YOR052C_39	0.667812	-7.85382	-7.18601
near-YOR065W_23	-1.00762	-5.43267	-6.44029
near-YOR065W_34	-0.58703	-5.85269	-6.43972
near-YOR142W_15	-0.858748	-6.69584	-7.55459
near-YOR142W_39	-0.858748	-6.69584	-7.55459
near-YOR142W_80	-1.43113	-6.70616	-8.13729
near-YOR153W_112	-0.108704	-10.0442	-10.1529
near-YOR247W_104	-0.486141	-7.73391	-8.22005
near-YOR247W_117	-0.745602	-6.05465	-6.80026
near-YOR247W_150	-0.646497	-6.1538	-6.8003
near-YOR247W_171	-0.981291	-6.50046	-7.48175
near-YOR307C_112	-1.4899	-4.71216	-6.20207
near-YPL023C_19	0.782006	-5.32118	-4.53917
near-YPL023C_66	0.894796	-5.5819	-4.6871
near-YPL092W_93	-0.760328	-7.80405	-8.56438
near-YPL117C_53	-0.544162	-6.38227	-6.92644
near-YPL145C_52	-2.75166	-6.87946	-9.63112
near-YPL154C_20	-2.31065	-8.38524	-10.6959
near-YPL184C_100	0.0250351	-5.59843	-5.57339
near-YPL184C_118	0.0250351	-5.59843	-5.57339
near-YPL184C_124	0.0250351	-5.59843	-5.57339
near-YPL184C_136	1.01803	-6.59165	-5.57361
near-YPL184C_295	0.275213	-5.84895	-5.57374
near-YPL203W_62	0.716292	-6.39128	-5.67499
near-YPL250C_41	0.444049	-9.86119	-9.41714
near-YPR016C_21	0.199731	-8.45463	-8.2549
near-YPR016C_24	0.199731	-8.45463	-8.2549
near-YPR036W-A_48	-0.247165	-10.879	-11.1261
near-YPR138C_44	-0.0829975	-3.74023	-3.82323
near-YPR138C_59	-0.337362	-3.95823	-4.2956
near-YPR149W_71	-0.434002	-7.49159	-7.9256
near-YPR149W_92	-0.434002	-7.49159	-7.9256
near-YPR149W_99	-0.306744	-7.74471	-8.05145
near-YPR156C_32	-0.162894	-5.8701	-6.033
near-YPR156C_44	-0.10967	-5.92338	-6.03305
near-YPR156C_53	-0.163936	-5.92341	-6.08735
near-YPR159W_22	-0.00485323	-6.68568	-6.69053
near-YPR159W_28	0.148268	-6.83875	-6.69048
near-YPR165W_134	0.35139	-8.95193	-8.60054
uaug-YBR028C_25	1.32146	-6.42067	-5.09921
uaug-YBR208C_54	-2.47682	-3.33362	-5.81044
uaug-YDL204W_26	-0.0293753	-4.96512	-4.99449
uaug-YDL204W_53	0.245081	-5.70445	-5.45937
uaug-YDR046C_37	-1.84933	-8.15751	-10.0068
uaug-YDR131C_1	0.611017	-4.73194	-4.12093
uaug-YDR133C_52	0.309048	5.0556	5.36465
uaug-YDR242W_26	-0.270041	-2.84465	-3.11469
uaug-YDR387C_67	0.208452	-2.11377	-1.90532
uaug-YER081W_1	-2.3343	-4.59134	-6.92564
uaug-YER081W_130	-1.58053	-4.9341	-6.51462
uaug-YER081W_22	-3.43111	-5.08074	-8.51184
uaug-YFL009W_14	-0.0550282	-6.12126	-6.17629
uaug-YGL032C_28	-3.03837	-6.25516	-9.29353
uaug-YGL071W_376	0.772212	-5.66836	-4.89615
uaug-YGL125W_21	1.10518	-7.11617	-6.01099
uaug-YGL224C_65	1.43952	-7.52718	-6.08766
uaug-YGL256W_369	0.0955356	-4.45886	-4.36333
uaug-YKL053C-A_11	1.38838	-5.08728	-3.6989
uaug-YKL064W_48	0.0797823	-5.84513	-5.76535
uaug-YKL163W_114	-0.383362	-7.69691	-8.08027
uaug-YKR069W_30	0.851346	-3.39879	-2.54744
uaug-YKR069W_54	0.851346	-3.39879	-2.54744
uaug-YLR152C_127	0.0208942	-7.08401	-7.06312
uaug-YLR152C_97	0.504304	-6.76181	-6.25751
uaug-YLR271W_44	-0.129232	-4.51962	-4.64885
uaug-YLR333C_81	0.91353	-10.1278	-9.21429
uaug-YLR360W_33	-0.0843549	-4.36124	-4.4456
uaug-YMR195W_41	0.341156	-7.21199	-6.87083
uaug-YNL032W_4	2.60602	-5.92327	-3.31725
uaug-YNL125C_40	0.937684	-7.3979	-6.46022
uaug-YNL156C_4	-0.0348909	-3.51599	-3.55088
uaug-YNL186W_26	0.882595	-5.56493	-4.68234
uaug-YNL238W_112	-0.35789	-4.94616	-5.30405
uaug-YNL239W_16	-0.122476	-5.61453	-5.737
uaug-YOL011W_53	-0.564981	-7.12432	-7.6893
uaug-YOL036W_139	-0.318757	-2.73221	-3.05096
uaug-YOL043C_51	-0.474116	-3.59861	-4.07272
uaug-YOL158C_42	0.891006	-4.5933	-3.7023
uaug-YOR044W_118	-0.606195	-4.57217	-5.17837
uaug-YOR057W_11	0.159166	-5.50879	-5.34962
uaug-YOR307C_72	-1.79941	-4.08544	-5.88485
uaug-YOR342C_22	0.146084	-4.09468	-3.94859
uaug-YPL076W_94	-1.69355	-3.4949	-5.18845
uaug-YPL133C_12	0.193084	-4.68351	-4.49043
uaug-YPL133C_34	0.193084	-4.68351	-4.49043
uaug-YPL214C_51	0.056964	-3.14094	-3.08397
uaug-YOR302W_1	0.409702	-5.44027	-5.03057
