# Supplementary material for: Yeast eIF2A has a minimal role in translation initiation and uORF-mediated translational control in vivo
Source: eLife. 2024 Jan 24;12:RP92916. doi: 10.7554/eLife.92916 (PMC10945734; doi:10.7554/eLife.92916)
Supplement: Figure 6—figure supplement 1—source data 5. — Additionally, the spreadsheet provides the fold change of means and the associated ± SEMs (standard error of the means) of these activities. These values have been calculated based on data obtained from three independent transformants for each condition (Figure 6—figure supplement 2B). [file elife-92916-fig6-figsupp1-data5.xlsx]

## Sheet: Sheet1
	Reporter		β-Galactosidase Expression (nmol of ONPG cleaved per mg of protein per min)	Average	Std Dev		∆β-Galactosidase Expression	Std error
WT	IMD2-LacZ	Replicate 1	0.955155	0.743672	0.188198	IMD2-LacZ	0.754926	0.0915275
		Replicate 2	0.594632			IMD3-LacZ	0.843018	0.0603052
		Replicate 3	0.681229
	IMD3-LacZ	Replicate 1	5.01678	4.43992	0.537932
		Replicate 2	3.95201
		Replicate 3	4.35096
eIF2A∆	IMD2-LacZ	Replicate 1	0.528383	0.561417	0.0444469
		Replicate 2	0.543918
		Replicate 3	0.61195
	IMD3-LacZ	Replicate 1	3.77347	3.74293	0.246646
		Replicate 2	3.48244
		Replicate 3	3.97288
